# Supplementary material for: Histone H2B-associated proteins: The Arabidopsis nucleolin 1 binds H2B and facilitates nucleosome disassembly via RNA-dependent mechanism
Source: J Biol Chem. 2026 May 11;302(6):113137. doi: 10.1016/j.jbc.2026.113137 (PMC13266012; doi:10.1016/j.jbc.2026.113137)
Supplement: Supporting Tables [file mmc2.xlsx]

## Sheet: Table S1 precipitated proteins
Table S1: List of proteins identified in both H2B.9-GFP and roGFP2-ORP1 precipitates after filtering (proteins identified by at list 2 peptides and present in at least 2 replicas of one group were retained)
Protein IDs	Protein names	Gene names	roGFP2-ORP1-1	roGFP2-ORP1-2	roGFP2-ORP1-3	H2B.9-GFP-1	H2B.9-GFP-2	H2B.9-GFP-3	Razor + unique peptides	Mol. weight [kDa]	Peptide sequences
F4IWV2;Q9FLH2	2-oxoglutarate dehydrogenase, mitochondrial;oxoglutarate dehydrogenase (succinyl-transferring)	At3g55410;MPA24.10	4480000	2730000	0	0	6750000	3840000	2	115.16	LNVLGNVVR;VGATDVAICR
O81014	4-diphosphocytidyl-2-C-methyl-D-erythritol kinase, chloroplastic	ISPE	1990000	1640000	0	0	0	0	2	42.042	EACSTAEVYKR;LSTNVQGVPVDGR
Q93YZ7	Acetolactate synthase small subunit 1, chloroplastic	AHASS1	0	0	0	0	5170000	6710000	2	53.872	ISDASFSEASSATPK;ITTVIPATDESVSK
Q9LJE4;C0Z361;P21240	Chaperonin 60 subunit beta 2, chloroplastic;Chaperonin 60 subunit beta 3, chloroplastic	CPN60B2;CPN60B3	0	0	0	0	2610000	4960000	2	63.341	EVELEDPVENIGAK;LADLVGVTLGPK
A0A1P8B928;A0A1P8B934;A0A1P8B927;Q9FT77;A0A1P8B920;A0A1P8B919	Disease resistance protein (TIR-NBS class)	RLM3	0	0	0	0	1820000	2840000	2	76.549	ALAEVAHLAGEDLR;SEAEMLENIAK
Q9SI75	Elongation factor G, chloroplastic	CPEFG	0	0	0	0	1350000	1810000	2	86.057	FEPLEAGSGYEFK;QSGGQGQFADITVR
Q9LPV8;P35614	Eukaryotic peptide chain release factor subunit 1-2;Eukaryotic peptide chain release factor subunit 1-3	ERF1-2;ERF1-3	0	0	0	0	2240000	4580000	2	48.941	FGCTLEFVTNK;QSVLSAITSAQQR
Q9SJU4;F4IGL5;F4IGL7	Fructose-bisphosphate aldolase 1, chloroplastic;Fructose-bisphosphate aldolase	FBA1	17000000	0	0	0	6900000	18300000	2	42.93	AAQDILLAR;ALQNTCLK;ANSLAQLGK;EAAWGLAR;LASIGLENTEANR;TAAYYQQGAR;TVVSIPNGPSALAVK
Q9M8Z5	Guanine nucleotide-binding protein-like NSN1	NSN1	0	0	0	0	4270000	2570000	2	65.785	ALEEIEQKK;LGLVDDEDTKTEGETIEDLPK
F4JWP8;P48001;P48000;A0A178UZP8;P48002	Homeobox protein knotted-1-like 3;Homeobox protein knotted-1-like 4	KNAT3;KNAT4	0	0	0	0	5260000	2590000	2	46.393	IATPVDQLPR;LVQETGLQLK
Q9FE65;Q42351;A8MR50;Q9LJW6	Large ribosomal subunit protein eL34y;Large ribosomal subunit protein eL34z	RPL34B;RPL34A	2250000	0	0	0	8790000	7350000	2	13.65	AFLVEEQK;AYGGVLSGSAVR
F4HXV6	Nuclear pore complex protein NUP155	NUP155	1960000	0	0	0	2710000	2680000	2	160.01	AALTSDAEEKENVAR;SLASPLASPTLDEASR
A0A1I9LSL6;Q9M8Z8	Pectate lyase;Probable pectate lyase 8	At3g07010	0	0	0	0	5310000	2250000	2	42.802	LADCSIGFGR;SGAGAGANYAR
F4JW56;Q9SCY3	peptidylprolyl isomerase;Photosynthetic NDH subunit of lumenal location 4, chloroplastic	PNSL4	20700000	0	2650000	0	0	0	2	19.113	FADGTLFDSSYKR;SGLGFCDLDVGFGDEAPR
Q9CA42	Protein CROWDED NUCLEI 3	CRWN3	0	0	0	0	19200000	4680000	2	127.2	NVGTEEDKAQASK;QIAVPVSQTPGQTR
Q9FPF0	Protein DJ-1 homolog A	DJ1A	7770000	3520000	0	0	0	0	2	41.857	LAATCATAVESR;VVVDGNVITSR
A0A1P8B6D0;Q9SUI4	PSI subunit V;Photosystem I reaction center subunit XI, chloroplastic	PSAL	465000000	61400000	0	0	0	12800000	2	30.441	EGEPSIAPSLTLTGR;TAVNPLLR
Q9ASV6	Small ribosomal subunit protein bS20c	RPS20	0	0	0	0	7490000	6070000	2	21.826	TDAQADEIVTVEK;VLEALEGLK
P62126	Small ribosomal subunit protein uS12cz/uS12cy	rps12-A	0	0	0	0	47600000	13600000	2	13.764	GTLDAVGVK;GTLDAVGVKDR
F4JFR2;F4JFR1;Q940U6	Tetratricopeptide repeat (TPR)-like superfamily protein	FLU	5570000	0	0	0	2830000	2500000	2	25.718	IESYAPSLSYAPVGAR;IPDSEIIVEPK
Q56WD9	3-ketoacyl-CoA thiolase 2, peroxisomal	PED1	2160000	0	1160000	0	0	1350000	3	48.578	GNFKDTYPDDLLAPVLR;MAAFYAGFPETVAVR;TNLNPSEVGDIVVGTVLAPGSQR
Q9FJH6	ABC transporter F family member 1	ABCF1	0	0	0	0	2790000	1590000	3	66.885	EVEILVQQDDGGGER;LDAMDAETAEKR;YYTGNFDQYCQTR
Q4V3D1	At1g48620	HON5	0	0	0	0	12500000	17800000	3	51.391	KNAVSVGASGR;RVDAGGASSVAPPPPPPTNVESGGEEVAVK;SEIGGSGNQAVVQAIQDLEGIAETTNEPK
Q9LHA6	AT3g28220/T19D11_3	At3g28220	36600000	4400000	6880000	0	0	0	3	42.886	FVPFADLKDTSK;GLLVNDTLK;YLTYQETDAKR
Q39211;A0A1P8B195;A0A1P8B178;A8MR04;Q39212	DNA-directed RNA polymerases II, IV and V subunit 3;DNA-directed RNA polymerase family protein	NRPB3	0	0	0	0	15700000	8540000	3	35.461	CVTDQTLDVTSR;LGLIPLTSER;QVVVVDPEAYTYDEEVIK
Q9ASR1;F4JB05;F4JNE0	Elongation factor 2 OS=Arabidopsis thaliana OX=3702 GN=	LOS1	0	0	0	0	11500000	1710000	3	93.89	FSVSPVVR;GGGQVIPTAR;VIYASQITAKPR
Q9LER7	Large ribosomal subunit protein cL37	PSRP5	0	0	0	0	24000000	21100000	3	16.361	AAASGVDGAEPESKEEPK;TVVAAVPVDK;TVVAAVPVDKLPLESK
P37702	Myrosinase 1	TGG1	0	0	0	0	25600000	15000000	3	61.132	EYVGDRLPEFSETEAALVK;GVNPGAIK;GYALGTDAPGR;LFNSGNFEK
F4K3M1;Q9ASU7	PETER PAN-like protein;Peter Pan-like protein	PPAN	0	0	0	0	1710000	8970000	3	38.97	LQEIGPR;LVLLNYNKDTK;NLQDVSDFVTK
O65660	PLAT domain-containing protein 1	PLAT1	80500000	4040000	0	0	0	0	3	20.136	AGTDSIISAR;GNLDIFSGR;IYDKDGDYIGIK
Q9LHQ5	Probable histone H2A.2	At3g20670	0	0	0	0	91600000	19800000	3	13.849	AGLQFPVGR;GKTLGSGVAK;HIQLAVR;HIQLAVRNDEELSK;KAGASKPSADED;NDEELSK;TLGSGVAKK
Q9LVT8	RGG repeats nuclear RNA binding protein C	RGGC	3950000	0	0	0	25200000	3840000	3	37.999	AAAAVQPPK;AQKEAEEAEAR;NTDEEIFIK
F4JD96;Q9SFU1;Q9SVR0	Ribosomal protein L13 family protein;Large ribosomal subunit protein uL13z	At3g07110;RPL13AA	0	0	0	0	6770000	2780000	3	23.594	CEEICLSGGLVR;VFEGVPTPYDK;VSGSGICAK
P49688;Q9SCM3;Q93VB8;Q8L8Y0	Small ribosomal subunit protein uS5x;Small ribosomal subunit protein uS5w	RPS2C;RPS2D	0	0	0	0	14000000	10200000	3	30.878	ALSTSKPDPVVEDQA;ATFDCLQK;GAIILAK
Q2V3L3;F4JGT7	Zinc finger transcription factor YY1;Zinc finger (C2H2 type) family protein	YY1	0	0	0	0	4540000	7060000	3	44.703	NYICTYEGCGK;TPATVCGPSSDRPYACPYEGCEK;WVTEDTFSR
Q9LRJ9	Cysteine-rich repeat secretory protein 38	CRRSP38	32400000	3410000	5490000	0	3320000	3320000	4	27.863	CSDIEGSFTSK;LYGLVQCTR;SCLETAIPELR;YSSTNFFGK
Q9SUA1	DEK domain-containing chromatin-associated protein 3	DEK3	0	0	0	0	4840000	1670000	4	85.248	EFTEDLTPR;GAYLKDIPNVANK;LVALIDKDSSK;NAIVEILK
Q93Y07	Galactolipid galactosyltransferase SFR2, chloroplastic	SFR2	0	0	0	0	15900000	3860000	4	70.778	DTGVTVFR;ETPCSAEEAEAADKK;LVETDEYSESGR;VLLMFHER
Q9LR30	Glutamate--glyoxylate aminotransferase 1	GGAT1	3240000	0	0	0	6870000	21600000	4	53.301	ALDYDTLNENVKK;AMVIINPGNPTGQCLSEANIR;LLEATGISTVPGSGFGQK;LPTGALQAAK
Q93VT9;A0A1P8AUU3;Q93W22;Q08770;A0A2H1ZEB8	Large ribosomal subunit protein uL16z;Ribosomal protein L16p/L10e family protein	RPL10A;RPL10B	0	0	0	0	10500000	7200000	4	24.917	ENVSSEALEAAR;MLSCAGADR;RVVPDGVNAK;VAIGQVLLSVR
Q9S831	Photosystem I reaction center subunit IV A, chloroplastic	PSAE1	953000000	105000000	55300000	0	19100000	16800000	4	14.967	AAEDPAPASSSSK;AAEDPAPASSSSKDSPAAAAAPDGATATK;DSPAAAAAPDGATATK;DSPAAAAAPDGATATKPKPPPIGPK;NVGSVVAVDQDPK;TRYPVVVR
O22609	Protease Do-like 1, chloroplastic	DEGP1	55000000	2220000	3200000	0	0	0	4	46.673	ISVTLEPKPDES;KLQTDELATVR;VTLADQTTFDAK;VVGFDQDKDVAVLR
A8MQP1;O23255;F4JTV4;Q9LK36;F4JTV5	adenosylhomocysteinase;Adenosylhomocysteinase 1;Adenosylhomocysteinase	HOG1;SAHH1	2380000	2920000	0	0	12600000	30500000	5	35.531	ATDVMIAGK;DSAAVFAWK;LVGVSEETTTGVK;LVGVSEETTTGVKR;TEFGPSQPFK
Q9ZR03	Cytochrome b6-f complex iron-sulfur subunit, chloroplastic	petC	38800000	0	6080000	0	0	0	5	24.366	DALGNDVVAAEWLK;FLCPCHGSQYNAQGR;GDPTYLVVENDK;GPAPLSLALAHADIDEAGK;VLFVPWVETDFR
O65351	Subtilisin-like protease SBT1.7	SBT1.7	0	0	0	0	5450000	29500000	5	79.414	GYESTMGPIDESK;ISVEPAVLNFK;SALMTTAYK;SYSDEGFGPIPSSWK;TVTSVGGAGTYSVK
P15455;F4K8S2	12S seed storage protein CRA1;RmlC-like cupins superfamily protein	CRA1	89600000	3720000	8090000	0	0	0	6	52.594	CSGVSFAR;FEGQGQSQR;IDLQTAQQLQNQDDNR;IDLQTAQQLQNQDDNRGNIVR;TNANAQINTLAGR;VIPGCAETFQDSSEFQPR
O80634	Photosynthetic NDH subunit of lumenal location 1, chloroplastic	PNSL1	5090000	0	1660000	0	0	0	6	26.962	FAAPNQVATIYDMK;KQLQVVADSLK;TPIYATTSFATVAVGNNR;VEDGKNYYTFEYGLR;YLQLQNVR;YYTLIVGANER
P56766	Photosystem I P700 chlorophyll a apoprotein A1	psaA	1440000000	75200000	49000000	0	0	0	9	83.23	ALSIIQGR;DYDPTNRYNDLLDR;FPCDGPGR;ILVDRDPIK;LIPDKANLGFR;SPEPEVK;VAPATQPR;YNDLLDR;YSEFLTFR
A0A1P8B8W6;A0A1P8B8Y3;P82281	Ascorbate peroxidase 4	TL29	270000000	8050000	17300000	0	0	4600000	11	31.041	AENEGLSDGLSLIEEVKK;ATVQEMK;DKFIAVGLGPR;FIAVGLGPR;FTYLASAIR;GGPISYADIIQLAGQSAVK;ILLSTTIK;LALNDAMTYDK;QRSEFQSK;SDATEADPEGR;SDATEADPEGRVPQWGK
Q96318;F4JLA9;A0A1P8B543	12S seed storage protein CRC;Cruciferin 3	CRC;CRU3	144000000	3750000	0	0	0	0	12	58.235	ADVYKPSLGR;CVGVSVAR;FNTLETTLTR;GVLQGNAMVLPK;IDVQLAQQLQNQQDSR;ISYVVQGTGISGR;QGQPWEGQGQQGQQGR;QGQQGQPWEGQGQQGQQGFR;QGQQGQPWEGQGQQGQQGR;TNENAMISTLAGR;VFHLAGNNQQGGFGGSQQQQEQK;YNMNANEILYCTGGQGR
Q2V3E2	Protein yippee-like At4g27740	At4g27740	0	0	0	1180000	6400000	0	2	11.781	NCENPLALGEDLISK;YVETFDLK
Q9XFH8	Thioredoxin F1, chloroplastic	At3g02730	0	0	0	1350000	0	6690000	2	19.325	LDCNPDNRPLAK;YDDLVAAIETAR
F4JIZ3;Q00218;Q9SK84	Phospho-2-dehydro-3-deoxyheptonate aldolase;Phospho-2-dehydro-3-deoxyheptonate aldolase 2, chloroplastic	DHS2	0	0	0	1450000	4840000	8430000	3	38.65	AFATGGYAAMQR;AYTQSVATLNLLR;GIANPLGIK
Q9FY71	Protein EXORDIUM-like 4	EXL4	22100000	0	2630000	1460000	0	0	3	29.474	DVTVEGLCMNR;QLLLENYPLGK;TSGASYNALGLAGR
P93306	NADH dehydrogenase [ubiquinone] iron-sulfur protein 2	NAD7	2030000	0	0	1500000	7970000	0	2	45.003	DIDSFTQQFASR;LVDIGTVTAQQAK
Q9SR92	Rhodanese-like domain-containing protein 10	STR10	0	0	0	1660000	3820000	1360000	2	23.779	VLVVCGEGLR;VSEGDFPEIEGTEELR
Q9LF27;F4KB59	Ribosome biogenesis protein WDR12 homolog	WDR12;ATPEP2	0	0	0	1660000	1680000	34000000	5	47.337	ASVQSVSAQK;FILTGCYDGLGR;GESVVSGGADSNLR;TLEIEYIR;VPVNSVAIPSNVTR
O80565	Outer envelope pore protein 37, chloroplastic	OEP37	0	0	0	1810000	17100000	11000000	2	38.835	EISQPQVSFTSK;VTSEFDSDSLLFLNK
Q9FLX7;A0A1P8BD41	Probable NADH dehydrogenase [ubiquinone] 1 alpha subcomplex subunit 5, mitochondrial;NADH-ubiquinone oxidoreductase-like protein	At5g52840	0	0	0	1860000	0	2660000	2	19.179	QTTGIVGLDVVPNAR;TEIPAATPSDPQLKE
Q9CA67	Geranylgeranyl diphosphate reductase, chloroplastic	CHLP	0	0	0	2030000	0	8360000	3	51.837	EVLDAYLR;LAVNTIGSLVR;MISPSNIAVDIGR
Q9SIZ2;A2RVK1	Eukaryotic translation initiation factor 2 subunit alpha homolog;At2g40290	At2g40290	0	0	0	2090000	8340000	5930000	4	38.747	AIAACTETIETHK;EIKEVGPDGQEVTK;ILVTDPDSVLGPLTR;VSEEDIQTCEER
P56792	Large ribosomal subunit protein uL14c	rpl14	0	0	0	2160000	9260000	2750000	2	13.582	MIQPQTYLNVADNSGAR;YDDNAAVVIDQEGNPK
Q9MAQ0	Granule-bound starch synthase 1, chloroplastic/amyloplastic	GBSS1	0	0	0	2270000	0	4660000	5	66.879	CEVVDPDDVIATAK;IYGPITGVDYNDNQLR;LEEQKGSDILVEAISK;VGDKVENVR;YGTVPIVASTGGLVDTVK
Q8VZM1;F4HS68	N-terminal acetyltransferase A complex auxiliary subunit NAA15;Tetratricopeptide repeat (TPR)-containing protein	NAA15	0	0	0	2300000	2410000	6100000	2	102.15	DLSLLQAQMR;VLEAERPSISQLQNK
Q9M8L6;Q9LMR1	At1g80480;At1g15730/F7H2_7	PTAC17;At1g15730	0	0	0	2310000	0	1260000	2	49.487	LDGVVTLVDAK;TDLVGEAELGSVVQR
B9DFC0;Q9ZPF5	AT4G08870 protein;Arginase 2, chloroplastic/mitochondrial	ARGAH2	6480000	0	0	2360000	1800000	0	2	29.313	SLPTSLVETGQNR;VLSDVGDIPVQEIR
O80852	Glutathione S-transferase F9	GSTF9	1600000	0	0	2430000	8700000	6760000	2	24.146	ALVTLIEK;GVAFETIPVDLMK
F4K1S8;P92959	Large ribosomal subunit protein uL24c	RPL24	0	0	0	2440000	6890000	0	2	19.753	IEAPIHSSNVMLYSK;TGELIDTIEK
F4HR88;Q9FW47;A0A1P8AWX3;F4HR92	Leucine-rich repeat (LRR) family protein	At1g33590	35700000	0	0	2480000	8680000	3840000	5	51.741	ALDTLDLSK;DPSGILSSWK;LMSYLNLGGNR;LTGTIPDIFK;TLTTLDISR
F4KDZ4;A0A1P8BBQ0;Q9ZP05;A8MRP1;B3H560	Malate dehydrogenase;malate dehydrogenase	PMDH2	18800000	0	0	2710000	0	3190000	3	34.975	AKDELAGSIQK;LLGVTTLDVAR;TGAEEVYQLGPLNEYER
P25697	Phosphoribulokinase, chloroplastic	At1g32060	5900000	0	0	2730000	0	2300000	2	44.463	ANDFDLMYEQVK;FYGEVTQQMLK
Q9ZVD0	Serrate RNA effector molecule	SE	0	0	0	2760000	2240000	2070000	2	81.097	ILTDVEQTQALVR;KIEENVLQGSETEK
Q84JG2	SWI/SNF complex subunit SWI3B	SWI3B	0	0	0	2840000	1490000	5360000	3	52.41	APDPGGSGEILPSTPSLSETTSGGAAAASK;SAGDAASEPATTVK;TLVSDVVSIR
P0DKL6;P0DKL4	Spliceosome-associated protein 130 B;Spliceosome-associated protein 130 A	SAP130B;SAP130A	12100000	0	1480000	3020000	2320000	2870000	4	134.97	FLAVGSYDNTVR;LGETFNETVVPLR;LPQDLSEEIEEDPTGGK;TVVDMVTGQLSDSR
Q9XIB5;A0A1I9LQ83;Q8L3W1	B3 domain-containing protein REM19;AP2/B3-like transcriptional factor family protein	REM19;VRN1	0	0	0	3100000	0	1880000	2	25.85	GCIMYLPSGFAEK;TFEPTNPYFR
P38420	DNA-directed RNA polymerase II subunit 2	NRPB2	0	0	0	3100000	0	7330000	3	135.02	EGDATPFTDVTVDNISK;TTPISQDEAQGQSSR;YAYVGEVR
O23553	Beta-amylase 3, chloroplastic	BAM3	0	0	0	3110000	7150000	2440000	2	61.352	SSLQAYAESIGK;YDSSAFGQVVATNR
P56767	Photosystem I P700 chlorophyll a apoprotein A2	psaB	1790000000	200000000	134000000	3120000	30000000	30000000	6	82.474	DFGYSFPCDGPGR;DKPVALSIVQAR;DYNPEQNEDNVLAR;FSQGLAQDPTTR;FSQGLAQDPTTRR;TPLANLIR
Q9FG73	25S rRNA (cytosine-C(5))-methyltransferase NOP2A	NOP2A	0	0	0	3310000	18200000	8390000	5	76.775	DLADVLLNR;IVDVAAAPGGK;LVTCGLDFGR;NTGLIYANEMK;VLGQNTVDR
Q9LIK9;A0A1P8B8I9;O23324;Q9S7D8	ATP sulfurylase 1, chloroplastic;sulfate adenylyltransferase	APS1;APS3	0	0	0	3330000	1820000	3160000	3	51.458	LVELIVEEPK;VAAYDKTQGK;VLSMAPGLER
Q9FLQ4;Q8H107	Dihydrolipoyllysine-residue succinyltransferase component of 2-oxoglutarate dehydrogenase complex 1, mitochondrial	At5g55070	1720000	0	0	3390000	3170000	0	3	50.133	DADKMNFADIEK;GLVVPVIR;SQYKDAFLEK
Q9STN3	Putative transcription elongation factor SPT5 homolog 1	At4g08350	0	0	0	3490000	4680000	3000000	2	115.4	GAISDNVATTPFR;LENEAFQVLK
Q9CAV7	Probable transcription factor At3g04930	At3g04930	0	0	0	3620000	0	11200000	4	49.707	KQQILELEVYSR;LTMSSSSVSR;RLELVQEQIR;TTLNELK
Q940V1	AT4g39960/T5J17_130	DJA5	5290000	0	0	3630000	0	12600000	3	48.031	ISLKVPAGVDSGSR;MLVEELADMSK;TCGGQGQVVASTR
Q0WMV8;P0DI19	PHD finger-like domain-containing protein 5B;PHD finger-like domain-containing protein 5A	At1g07170;At2g30000	0	0	0	3640000	26500000	19100000	3	12.428	ICDECNYGSFQGR;KQPGIAIGR;TDLFYER
Q6NQ79	AT-rich interactive domain-containing protein 4	ARID4	0	0	0	3650000	8230000	0	2	82.567	SSAPAPPLQAGTFTR;YPFPDLSSSGR
Q42525	Hexokinase-1	HXK1	1320000	0	0	3700000	0	6010000	2	53.706	IAALVNDTVGTLAGGR;MAEDAAFFGDTVPSK
O23254	Serine hydroxymethyltransferase 4	SHM4	0	0	0	3740000	10100000	6010000	3	51.717	LLICGGSAYPR;NAVFGDSSALAPGGVR;YSEGIPGNR
Q9LFC0	E3 ubiquitin-protein ligase HAKAI homolog	HAKAI	0	0	0	3760000	3710000	1760000	3	39.771	CDFPIAIYGR;GIGSVTPTTVIKPVGR;SDSICYLCDER
P56763	DNA-directed RNA polymerase subunit beta	rpoC1	0	0	0	3800000	7650000	6880000	4	78.582	LGIQSFQPILVEGR;LMSSDINELYR;NNTLTDLLTTSR;SFSDVIEGK
F4HRB4;Q8L7S1;A0A1P8AVY3	Triacylglycerol lipase-like 1;At1g45200	TLL1	2840000	0	0	3900000	2780000	0	3	44.118	FVYNNDVVPR;TSSTNPDLIVVSFR;VGDEDFGEFMK
A0A1I9LRS3;A0A178V841;F4J5R1;Q0WKW1;A0A1I9LRS5	RING/FYVE/PHD-type zinc finger family protein	At3g52100	0	0	0	3920000	15300000	0	2	74.193	AFHVACPITCR;GNYCPVCLK
Q8LPJ4	ABC transporter E family member 2	ABCE2	0	0	0	3930000	0	1260000	2	68.389	GNVGEVLDQKDER;VAETPQESAEEIQSYAR
Q9SYP1;O48534	DExH-box ATP-dependent RNA helicase DExH12	BRR2A	3440000	0	0	3990000	6730000	9180000	5	247.1	AENILLCAPTGAGK;DVVDDMVNIR;MSDAQLLDIAR;NPNYEILYQDFK;VVYIAPLEAIAK
O80653	SNW/SKI-interacting protein	SKIP	2060000	0	0	4000000	3620000	0	2	69.422	GLQDVQINDNFAK;LSAAQPSNIAR
A0A1P8BF80;Q9FNE4	Tudor/PWWP/MBT superfamily protein;PWWP domain-containing protein 3	PDP3	0	0	0	4070000	12600000	10000000	3	113.53	ELSNAVDFLR;VRFETEPADGDVK;VSSQSQVDER
A0A1I9LT22;F4J277;Q8RXS6	Chromatin-remodeling ATPase INO80	INO80	0	0	0	4240000	0	3220000	2	143.24	ALSPSNSTPNFSLK;EAAEAFKR
Q9FLT0;Q8VZG7	Ribonuclease TUDOR 2;Ribonuclease TUDOR 1	TSN2;TSN1	0	0	0	4240000	8130000	4470000	2	107.74	DAPIIGSFNPK;VVVTEVLGGGR
Q93ZS6	AT3g05090/T12H1_5	LRS1	0	0	0	4350000	2170000	3010000	2	82.196	DQCLYLTDLATR;SSVSNDQSYLFTGSR
P25864	Large ribosomal subunit protein bL9c	RPL9	2940000	0	0	4350000	6200000	7920000	2	22.134	ETGEYIAELK;LVSLPEIR
Q9ZQ80	Nodulin-related protein 1	NRP1	17100000	0	0	4360000	5960000	0	2	19.7	IVAEAAQAAAR;VAGATADILDAASR
Q9C5M8;A0A1I9LNU6;Q9FXD8;Q9LTZ0	Probable pectate lyase 18;Pectate lyase;Probable pectate lyase 5	At4g24780;PLL18	0	0	0	4370000	5290000	0	2	45.013	IYVVTDSGNDNPVSPKPGTLR;LADCAIGFGK
Q681K2	Embryo-specific protein ATS3A	ATS3A	26800000	19400000	3520000	4400000	99600000	88200000	3	19.949	DVCYLYLLR;QGSDGWKPENVK;TSCSSVSYTR
P49209;Q9SZX9;A0A1P8B5B3	Large ribosomal subunit protein uL6z/uL6y;Large ribosomal subunit protein uL6x	RPL9B;RPL9D	0	0	0	4420000	0	3660000	3	22.017	SCALINQK;TILSSETMDIPDSVTIK;VIEVEGPR
F4JTD2	Putative rRNA methyltransferase	TRM7B	0	0	0	4430000	5080000	3790000	2	92.266	ANTISDTADISDR;SASAETYLVGLK
O04658	Probable nucleolar protein 5-1	NOP5-1	0	0	0	4450000	14500000	12400000	3	58.754	AQLYDYLK;IVQDNILYAK;LLEGTPSK;LSNVEDLGNEFSTAK;QPGSTVQILGAEK
A0A178W0D3;O80796	Plastid transcriptionally active 4;Membrane-associated protein VIPP1, chloroplastic	PTAC4;VIPP1	20800000	0	0	4630000	14900000	4390000	2	28.912	GVVDNLVSNTR;QATAQVLASQK
A0A1P8BG37;O82660	Photosystem II stability/assembly factor, chloroplast (HCF136);Photosystem II stability/assembly factor HCF136, chloroplastic	HCF136	119000000	2830000	5410000	4640000	4030000	3690000	9	46.913	AAIQETVSATLNR;DGGSTWNPR;DKAADNIAANLYAVK;FNSISFK;GFGILDVGYR;GFLLGTR;GTGITEEFEEVPVQSR;SIPSAEEEDFNYR;YVAVSSR
Q9LK25;O04331;Q9LY99	Prohibitin-4, mitochondrial;Prohibitin-3, mitochondrial;Prohibitin-5, mitochondrial	PHB4;PHB3	0	0	0	4770000	0	5490000	2	30.638	AEGESEAAQLISDATAK;DLQMVNLTLR
Q9SHI1	Translation initiation factor IF-2, chloroplastic	At1g17220	0	0	0	4800000	18600000	4260000	2	109.75	IVAEDDGDDDASISR;VAASEAGGITQGIGAYK
Q6EVK6	ATP-dependent helicase BRM	BRM	0	0	0	4870000	7380000	2570000	3	245.47	LQGLSEEEVR;NALSFSGSAPTLVSTPTPR;NQQEVEEAANAAAVAAR
F4IFC5	Threonine--tRNA ligase, chloroplastic/mitochondrial 2	EMB2761	0	0	0	4920000	7570000	5020000	2	74.784	EVETGTVTVR;FDITYVDTNSDK
O82240	Adenine nucleotide alpha hydrolases-like superfamily protein	At2g47710	0	0	0	4930000	0	2360000	2	17.301	FFAPYAPNYPFK;SVHGAVIEVFEGDAR
F4J9M5;A0A1P8BAR5;F4K128	Probable ATP-dependent DNA helicase CHR12	CHR12	0	0	0	4940000	17400000	7160000	6	126.73	AVESGEDLSK;CGGTSQEDPVETTK;LSELEELPSTR;VAQQLQER;VIQAGLFNTTSTAQDRR;VTEQPSLLEGGELR
F4K1G7	P-loop containing nucleoside triphosphate hydrolases superfamily protein	MEE13.8	0	0	0	5160000	8530000	5690000	4	105.05	CILSGDPCQLAPVVLSR;SLGEIVNSK;SNNLGAVGFLGDSR;VLVTAPTNAAVDNMVEK
Q94EJ6	Probable methyltransferase PMT14	At4g18030	0	0	0	5200000	1730000	0	2	70.337	AFDMAQCSR;VSNEEEVAGGK
F4KG14	Guanylate-binding family protein	GBPL3	0	0	0	5210000	12600000	0	3	122.78	AEQSLTVLR;GGKDSPADSASPSPR;LQGENSSLNER
Q9FJX0	Peptidyl-prolyl cis-trans isomerase CYP65	CYP65	0	0	0	5210000	1650000	0	4	65.023	AAAIAAILESR;ADLITIQNPNAVDGK;ELLTEEPFTR;SFTSSAFTPVTK
Q9ZT71	Protein STABILIZED1	STA1	0	0	0	5340000	13900000	11200000	3	115.57	AVVELANEEDAR;ELGNVEEERR;WLAGDVPAAR
Q94A52	Eukaryotic initiation factor 4A-III homolog	EIF4A3	7270000	0	0	5430000	3990000	35500000	5	45.844	AVMPILQGR;ELATQTEK;EVQALILSPTR;GVYEYGFEKPSAIQQR;LLILDESDEMLSR;RDELTLEGIK
Q8LER3	Probable xyloglucan endotransglucosylase/hydrolase protein 7	XTH7	0	0	0	5460000	1050000	2470000	2	33.681	IAWSDTHITQIDGGR;IVFYVDNVPIR
Q9M1H3	ABC transporter F family member 4	ABCF4	0	0	0	5570000	0	1690000	3	80.48	GNFDGFESGYEQR;LQILGSDAAEAQASK;TVDEEGPAPEAPR
A8MQY4;F4K875;F4K873;P42737	Carbonic anhydrase	CA2	13900000	0	0	5570000	0	41400000	3	34.426	EKYETNPALYGELAK;ITAELQAASSSDSK;LLIEKDDLKDVAAAK;NIANMVPPFDK;VENIVVIGHSACGGIK;VLAESESSAFEDQCGR;YETNPALYGELAK;YMVFACSDSR
Q9XI19	PLASTID TRANSCRIPTIONALLY ACTIVE protein 6, chloroplastic	PTAC6	0	0	0	5640000	0	5240000	2	37.376	EMYVTPPDTDIYSIPR;KPPDPDNDVYDFR
P49200;Q9STY6	Small ribosomal subunit protein uS10z/uS10x;Small ribosomal subunit protein uS10y	RPS20A;RPS20B	0	0	0	5670000	8030000	4840000	2	13.878	ATAYQPMKPGK;VIDLFSSPDVVK
Q9LFH5;Q9FF52;P50883	Large ribosomal subunit protein uL11y;Large ribosomal subunit protein uL11x	RPL12B;RPL12C	9800000	2050000	0	5780000	21600000	18400000	2	17.97	VTGGEVGAASSLAPK;VTVVPSAAALVIK
Q9SUI7;Q9SUI6	Photosystem I reaction center subunit VI-1, chloroplastic;Photosystem I reaction center subunit VI-2, chloroplastic	PSAH1;PSAH2	525000000	7540000	51200000	5790000	0	4490000	5	15.216	FFETFAAPFTK;FFETFAAPFTKR;GLGGSSLAGAK;GPQEPPK;GPQEPPKLGPR
Q9FJP3	Large ribosomal subunit protein uL29c	RPL29	8710000	0	0	5810000	8280000	0	2	19.377	KLQEEEAAEEAAEAAK;LQEEEAAEEAAEAAK
A0A1P8B8J7;Q9M158	Thylakoid rhodanese-like protein;Rhodanese-like domain-containing protein 4, chloroplastic	TROL;STR4	15300000	0	0	5820000	6500000	6390000	2	54.468	ALLPQSTSNK;LGTDDNAQLLDIR
P49211	Large ribosomal subunit protein eL32z	RPL32A	0	0	0	5860000	0	5100000	2	15.503	ASQLDVVVTNR;GVTLMPNVGYGSDKK
Q9CAF6	DNA gyrase subunit A, chloroplastic/mitochondrial	GYRA	0	0	0	5950000	25100000	7200000	5	104.54	IAELVENK;LEQLLSTR;LIEQEAIELKDR;NAVIITEIPYQTNK;VTSIVPVSEFAEDR
F4IS91;A0A1P8AXY9	Protein SHORT ROOT IN SALT MEDIUM 1;ATP/GTP-binding protein family	RSA1	0	0	0	6000000	16900000	10500000	5	150.91	ELVQSALLESNTGRDDR;KVAETGDTSDPSAK;STSTKPLALK;TSGTVADPITEAETDNRKEER;VAETGDTSDPSAK
Q9FFF2	Ubiquitin carboxyl-terminal hydrolase	UCH1	0	0	0	6130000	4480000	2620000	2	38.539	MVQPVVQEQIDR;VLQQLGALQADKYAEK
Q8LDL0	Protein HHL1, chloroplastic	HHL1	0	0	0	6190000	10600000	11800000	3	26.081	AALSTSDVIELPTQDQLK;LSSLNPGSDEKTEETSDEK;YIYKDTIAR
Q9C928;Q9LE16	Ribosome biogenesis protein BRX1 homolog 2;Ribosome biogenesis protein BRX1 homolog 1	BRIX1-2;BRIX1-1	0	0	0	6250000	2130000	2630000	2	36.696	MTLIEVGPR;NSNSCLFFECR
O04379	Protein argonaute 1	AGO1	0	0	0	6300000	11300000	4900000	4	116.19	ELTFPVDER;INLLDEEVGAGGQR;ISGLTAVATR;NTVLVDALSR
F4J8K6	rRNA biogenesis protein RRP5	RRP5	0	0	0	6300000	4410000	8350000	5	214.23	IFILDTSCK;ILFIDPSSR;ISDLQSSDITK;LLLLLDSVSGTSETSR;SEAMALQLEDVPDFPR
A8MQ78;Q6NQ72	ALWAYS EARLY 4;THO complex subunit 4D	ALY4	0	0	0	6340000	3210000	2010000	2	29.709	AAGASGVEVGTR;LEILGGNNSSEAPLSGR
O50008;Q9SRV5;Q0WNZ5	5-methyltetrahydropteroyltriglutamate--homocysteine methyltransferase 1;5-methyltetrahydropteroyltriglutamate--homocysteine methyltransferase 2	MS1	0	0	0	6340000	10200000	0	4	84.356	ALAGQKDEALFSANAAALASR;ASHIVGYPR;IPSSEEIADRVNK;YGAGIGPGVYDIHSPR
Q9FLP2	At5g55210	MCO15.16	0	0	0	6350000	8690000	4790000	2	18.527	VSTSSVGVFR;YSGPAATAVFSGR
Q9SGS2	High mobility group B protein 9	HMGB9	0	0	0	6360000	3870000	6900000	2	38.774	EMALVEYTPPSIR;LIGESWSNLSTEER
Q8VZV9	Protein PLASTID TRANSCRIPTIONALLY ACTIVE 7	PTAC7	0	0	0	6460000	9080000	8700000	2	18.732	VPFVEEQVR;VPFVEEQVRK
A0A1P8ATX4;A0A1P8ATZ4;Q9C882	GT-2-like 1;Trihelix transcription factor GTL1	GTL1	0	0	0	6490000	18200000	6120000	2	71.326	DAAIISLIQK;VLGSGGGSSTSGLPQDQK
F4HS98;A0A1P8AR50;F4HS99;A0A1P8ATX7;F4HZK4;F4JKH6	Tetratricopeptide repeat (TPR)-like superfamily protein	REC1	0	0	0	6560000	0	2720000	3	197.5	AFEQQEAAR;LVADFGSLELSPVDGR;NLLSDAAFTR
Q9SKT0	Protein THYLAKOID FORMATION 1, chloroplastic	THF1	70200000	3230000	0	6590000	2230000	7220000	4	33.795	AYIEALNEDPKQYR;LLELASATDPTVLDK;SQTSASLVDFSSK;SVDRDLDVYR
Q9LPJ1	Electron carrier/iron ion-binding protein	At1g32730	0	0	0	6650000	38200000	18200000	3	36.333	ATEGTPGSTTR;LCGQVSPTAASEK;TQAPSTPSSEQK
Q9LJG3;A0A1I9LQL1	GDSL esterase/lipase ESM1;GDSL-like lipase/acylhydrolase superfamily protein	ESM1	53900000	2470000	3000000	6650000	7770000	6020000	5	44.06	ANPNADASAQQAFVTNVINR;DLPQTYWPYGK;ELIVYPTGETMR;IGPMLNEFAK;LLYSLGASK
Q9LIH9	DEAD-box ATP-dependent RNA helicase 51	RH51	0	0	0	6670000	23000000	15700000	2	63.816	IASGSNLVIATPGR;VNLNIESGAGK
Q9SJE1	Magnesium-chelatase subunit ChlD, chloroplastic	CHLD	0	0	0	6680000	22900000	13700000	7	83.283	ELKDEILEVAGK;IMIVAITDGR;LLAESYTSR;SPFIQIPLGVTEDR;STDPESIAPDAPRPTSK;VAAVGIATQFQER;YYYLPNASDAVISATTR
B9DFF8;Q0WV25;P29511;B9DGT7;Q56WH1;B9DHQ0	Tubulin alpha chain;Tubulin alpha-4 chain;Tubulin alpha-6 chain	TUA6;TUBA4	0	0	1580000	6820000	12900000	12600000	5	47.235	AVFVDLEPTVIDEVR;CGINYQPPTVVPGGDLAK;DVNAAVGTIK;EIVDLCLDR;TVGGGDDAFNTFFSETGAGK
Q9LD57;F4I3L1;P50318;Q9SAJ4	Phosphoglycerate kinase 1, chloroplastic;Phosphoglycerate kinase	PGK1;CPGK2	79900000	0	0	6970000	0	4350000	6	50.111	ADLNVPLDDNQTITDDTR;ELDYLVGAVSNPK;FAAGTEAIANK;FSLAPLVPR;GVTTIIGGGDSVAAVEK;SVGDLTSADLK
O65502	Protein HIGH CHLOROPHYLL FLUORESCENCE PHENOTYPE 244, chloroplastic	HCF244	0	0	0	7040000	17400000	6390000	2	43.723	LAGQDANVTTVPVSVLR;SVWGTDAPTR
F4ISI7;A8MRK6;Q9ZUP3	Nucleosome assembly protein 12	NAP1	7050000	0	0	7080000	16300000	9340000	2	42.846	EIQNQYDEMEAK;NNEITAEEITERDEGALK
F4KBP5	Protein CHROMATIN REMODELING 4	CHR4	0	0	0	7090000	7080000	3640000	2	247.92	GEVVTLTEQPQELR;VDGSVAVADR
Q9LY74	2-methyl-6-phytyl-1,4-hydroquinone methyltransferase, chloroplastic	VTE3	0	0	0	7110000	0	1890000	2	37.926	IVEGDAEDLPFPTDYADR;VVDVGGGTGFTTLGIVK
F4IT48;P60039;A8MRH4;Q9LHP1	Ribosomal protein L30/L7 family protein;Large ribosomal subunit protein uL30x	At2g44120;RPL7C	0	0	0	7250000	23200000	40100000	6	28.519	EYAEKDNELIR;GGFYVDPEAK;IALTDNSIVDQALGK;RVEPYVTYGYPNLK;VVVPESVLK;VVVPESVLKK
Q9S726	Probable ribose-5-phosphate isomerase 3, chloroplastic	RPI3	0	0	2700000	7350000	0	3250000	3	29.305	IDLAIDGADEVDPNLDLVK;LLSSGELYDIVGIPTSK;TPLKDGFAAAK
Q9LJG8	Trihelix transcription factor ASIL2	ASIL2	0	0	0	7670000	0	3190000	2	48.314	FGEAYEQTENAK;LQQVVEMEKER
Q9LSZ8;Q9M303	At5g23680;Sterile alpha motif (SAM) domain-containing protein	MQM1.5;T21J18_70	0	0	0	7690000	6730000	0	2	32.552	DMGINAVGSR;SSGGETAATTTTNTASAK
P93014	Small ribosomal subunit protein uS5c	rps5	2620000	0	0	7730000	11000000	8510000	4	32.645	ATLAAVQQMR;IVLEMAGVENALGK;NIVQVPMTK;QLGSNNALNNAR
Q9S713	Serine/threonine-protein kinase STN7, chloroplastic	STN7	0	0	0	7790000	5600000	3060000	2	63.251	DVKPQNIIFSEGSR;SDSNLIQFNR
Q9FZ76	Large ribosomal subunit protein eL6z	RPL6A	0	0	0	7880000	18200000	21800000	3	26.152	SIEAVPELK;VDAPVEKPAK;VNRNPDLIR
A0A1I9LQM9;O04309	Mannose-binding lectin superfamily protein;Jacalin-related lectin 35	JR1;JAL35	28200000	0	3350000	8040000	2510000	9010000	6	31.984	IFSVDAPAIVSLK;IVGFYGQAGEYLYK;IYVGQGDSCVTYFK;LGVNVAPIAK;TSQPFGLTSGEEAELGGGK;VYVGQGDSGVVYVK
F4JXK3;Q9FLH0	Branched-chain amino acid aminotransferase 5 / branched-chain amino acid transaminase 5 (BCAT5);Protein CROWDED NUCLEI 4	ATBCAT-5;C	0	0	0	8180000	5890000	10500000	3	118.19	AAEALQAEANR;VTCETEVTNKVTTLDCSESPSEAGR;VTTLDCSESPSEAGR
A2RVJ8	Protein HEAT INTOLERANT 4	HIT4	0	0	0	8290000	1850000	5230000	4	50.516	AIEEMSEDTK;FYPQPSPDTPDVSGVQSPFINR;MNSQIFTLGCTQR;VYVFGCTEPQLVPYK
F4JT64;Q940J8;Q9FH82	Pectin acetylesterase;Pectin acetylesterase 7	PAE7	0	0	0	8510000	7450000	9500000	4	55.832	ALSPVHSTPSR;DITGGSYIQSYYSK;QSTNPDFYNWNR;YCDGSSFTGNVEAVNPANK
Q8RVQ9	Histone H3-like centromeric protein CENH3	CENH3	0	0	0	8570000	29500000	3520000	4	19.709	GGEGGDNTQQTNPTTSPATGTR;NQTDAAGASSSQAAGPTTTPTR;NQTDAAGASSSQAAGPTTTPTRR;RGGEGGDNTQQTNPTTSPATGTR
F4JV93;Q9FEN9	PHD finger family protein / bromo-adjacent homology (BAH) domain-containing protein;Chromatin remodeling protein SHL	SHL	0	0	0	8720000	64900000	8630000	4	19.452	LDSVGNDDFFCR;SIQEGDAVLMR;SSEPGKPSYVAR;VEAIETDAR
Q9SJB9;Q9FKI2;F4K1D3	Eukaryotic translation initiation factor 4C	At2g04520;MXH1.2	0	0	0	8780000	13400000	8640000	3	16.637	AYGELPENTR;CEAMCIDGTKR;DYQDDKADVILK
F4JTF2;Q8GUP3	Transcriptional regulator;Sister chromatid cohesion protein PDS5 homolog C	PDS5C	0	0	0	8790000	29600000	8260000	5	94.08	ASGESLVGSR;GVVESYDAAK;KDDEISQVSR;LAEQVLSNCASK;SDSDKELENQIIEAGEK
Q9FMU6;Q9M2Z8	Mitochondrial phosphate carrier protein 3, mitochondrial;Mitochondrial phosphate carrier protein 2, mitochondrial	MPT3;MPT2	0	0	0	8830000	16200000	10800000	2	40.089	SEGYGGLYK;VQTQPGFAR
A0A1P8BAP0;Q9SF85;Q9LZG0	Adenosine kinase;Adenosine kinase 1;Adenosine kinase 2	ADK2;ADK1	0	0	0	8910000	8880000	3580000	4	31.989	AGCYASNVVIQR;FNVEYIAGGATQNSIK;TTVITQGADPVVVAEDGK;TTVITQGADPVVVAEDGKVK
P38666;Q42347	Large ribosomal subunit protein eL24y;Large ribosomal subunit protein eL24z	RPL24B;RPL24A	0	0	0	8940000	0	11800000	4	18.632	DAAQEAVKR;SDSQVFLFLNSK;SIVGATLEVIQK;SIVGATLEVIQKK
O49203;F4JPD8;Q8LAH8	Nucleoside diphosphate kinase III, chloroplastic/mitochondrial;Nucleoside diphosphate kinase	NDPK3;At4g23895	30800000	4580000	9330000	8980000	0	0	2	25.734	TFIAIKPDGVQR;VIVPSKDFAQK
Q6NPM5	Embryo-specific protein ATS3B	ATS3B	19000000	8910000	13600000	9080000	13000000	0	2	21.071	DQISVAFGDGYGNQIYAPR;SGPDGWIPNTVK
Q9SQV1;A0A1I9LT69	DEAD-box ATP-dependent RNA helicase 40;RNA helicase	RH40	0	0	0	9090000	12600000	7940000	2	119.56	ELATQIQDEALR;ISCTCLYGGAPK;MLDMGFEPQIR;VLEGANQQVPPQVR
P18616	DNA-directed RNA polymerase II subunit RPB1	NRPB1	0	0	0	9110000	6990000	2800000	4	204.62	ISDADCQLLGFNPK;LLVVPGDDALSVEAQK;TVQCALEYTTLR;VVQFGILSPDEIR
Q9LNV5;Q9ZW36;F4K5C2;Q9FL40	Zinc finger CCCH domain-containing protein 4;Zinc finger CCCH domain-containing protein 25	At1g07360;At2g29580	0	0	0	9180000	8840000	0	2	53.587	AGLDYESSFGK;SDFPIICESCLGDNPYVR
A0A1P8BF32;Q39043;Q9LKR3;F4K007	Heat shock protein 70 (Hsp 70) family protein;Heat shock 70 kDa protein BIP2	BIP2	9920000	0	0	9190000	5750000	16200000	5	74.374	DAGVIAGLNVAR;IINEPTAAAIAYGLDKK;IKDAVVTVPAYFNDAQR;LSQEEIDR;NQAAVNPER;SQIDEIVLVGGSTR
Q9FNC4	HAD superfamily, subfamily IIIB acid phosphatase	MRH10.13	0	0	0	9210000	0	3800000	2	31.056	AVDEAILYLGK;VVPQECVWFVQK
P56771	Cytochrome f	petA	224000000	13600000	5480000	9250000	11900000	11200000	5	35.356	EVIDIIPR;GQIYPDGSK;NILVIGPVPGQK;SNNTVYNATAGGIISK;YPIYVGGNR
F4I5P3;Q94BR4	Pre-mRNA-processing factor 19;Pre-mRNA-processing factor 19 homolog 1	MAC3A;PRP19A	0	0	0	9260000	0	11100000	5	56.881	FVGDTDLVLTASSDK;GIDDGEQGPNAK;IWGCSEDGNYTSR;TLASVDALEK;TLPDLSGTGK;YIAVGSMDR
O64817;Q08466;Q08467;O64816	Casein kinase II subunit alpha-3;Casein kinase II subunit alpha-2	CKA3;CKA2	0	0	0	9550000	0	3530000	2	39.309	ILQNLCGGPNIVK;VLYPTLTDYDIR
Q9FKA5	Uncharacterized protein At5g39570	At5g39570	114000000	0	0	9650000	18600000	12700000	10	43.526	RPEQSYGSGYGGR;SDDQVESYIKPSYGR;SEEEQEEGYR;SEEEQEEGYRKPSYGR;SEEQEEGSYR;SEEQEEGSYRKPSYGR;SEEQEEGYR;SEEQEEGYRKPSYGR;SGSGDDEEGSYGR;TETESEYGSGGGGR
Q8RWY7	Peptidyl-prolyl cis-trans isomerase CYP95	CYP95	0	0	0	9690000	23700000	60400000	3	94.629	GSSAQAGDFVNR;RTGNSAPAVEK;VGDEEGKPTVSVK
F4JAY1;F4JAY0;A0A1I9LP29;A0A1I9LP28;Q9C8Z4	ARM repeat superfamily protein	At3g06530	0	0	0	9730000	18500000	4310000	4	245.17	FLEATEVQSK;IQQTSDSIQPK;LNPAAIQNIDDAER;SVIVQQCIR
Q9S709;Q9FMY5;Q3EAP8	Splicing factor U2af small subunit A;Splicing factor U2af small subunit B	U2AF35A;U2AF35B	0	0	0	9920000	8670000	7150000	2	34.572	VNCPFYFK
Q8RXK6	DEAD-box ATP-dependent RNA helicase 8	RH8	3930000	1090000	1940000	9950000	15800000	6320000	4	57.686	ELALQTSQVCK;GFERPSPIQEESIPIALTGR;IEQELGTEIK;NLVCTDLFTR
Q39099;A0A1P8B288	Xyloglucan endotransglucosylase/hydrolase protein 4;Xyloglucan endotransglucosylase/hydrolase	XTH4	0	0	0	10200000	14700000	9000000	2	34.291	AIDVPFGR;TGQPAILQTNVFTGGK
Q9SZJ5;Q94C74	Serine hydroxymethyltransferase 1, mitochondrial;Serine hydroxymethyltransferase 2, mitochondrial	SHM1;SHM2	12400000	0	0	10200000	26300000	17600000	5	57.4	AYQEQVLSNSAK;GFVEEDFAK;LIVAGASAYAR;NTVPGDVSAMVPGGIR;YSEGYPGAR
F4J3M2	Plastid transcriptionally active 3	PTAC3	1960000	0	0	10300000	19900000	0	4	102.92	ETTESVVTGESEK;RGDGAENDDSLSFGSGEAVSALER;TLQSEGLPVLGDASESDYMR;YIEEGGLTGER
F4IHY7	Protein PLASTID TRANSCRIPTIONALLY ACTIVE 12, chloroplastic	PTAC12	0	0	0	10400000	5700000	11200000	2	60.895	APQPAGESSSFPSYGKNPGSR;LYGEEPTLTETSLYR
Q9LVJ1	Subtilisin-like protease SBT1.4	SBT1.4	5000000	9390000	0	10500000	0	0	2	81.816	SALVTTAYDVENSGEPIEDLATGK;SPANVEIDVSPSK
Q9SCW1	Beta-galactosidase 1	BGAL1	4930000	0	0	10900000	10800000	7510000	3	93.658	FASFGTPEGTCGSYR;LCEPALVSGEPTR;SGACSAFLANYNPK
Q93VC7	Small ribosomal subunit protein bS1c	RPS1	7010000	0	0	11000000	13200000	8770000	3	45.11	GFVPFSQISSK;IAQAEAMAR;VSDIATVLQPGDTLK
Q9SFF6;F4J9L0	Pectin acetylesterase 12;Pectin acetylesterase	PAE12;ATPAE12	0	0	0	11000000	0	1490000	4	46.326	CLSDAGLFLDTADVSGGR;LVDCPYPCDK;QDTWFADDSPVIR;YCDGASFSGDGQNQAAQLQFR
Q84W56	Ribonuclease J	RNJ	0	0	0	11100000	15600000	21100000	7	100.55	DLLIVTTGSQAEPR;EVDRTLEDDIIDSAR;IADIGPNIIMGK;IDEAPLDGK;LSGDPSVGSGVAALR;LTKEDIILYSAK;VITTQFASNIHR
P36212;P36210	Large ribosomal subunit protein bL12cx;Large ribosomal subunit protein bL12cz	RPL12C;RPL12A	137000000	2990000	3980000	11400000	9600000	27500000	4	19.682	ALTSLALK;ELIEGLPKK;IGSEISSLTLEEAR;ILVDYLQDK
Q9ZPI6	Peroxisomal fatty acid beta-oxidation multifunctional protein AIM1	AIM1	5550000	0	0	11600000	13000000	6770000	4	77.857	QLVLSDTAK;SPMTELLLK;TDKIGSLSEAR;VLDEGVVIR
Q8LPR9	Protein TIC110, chloroplastic	TIC110	0	0	0	11600000	5490000	9900000	4	112.12	DAISSGVDGYDAETRK;LANAVSSGDLEAQDSK;QQAEVILADGQLTK;YVTSVLPTEGQSLKGDEVAK
Q9ASZ1	GLABROUS1 enhancer-binding protein	GEBP	0	0	0	11800000	11700000	4720000	3	34.058	AASVAEEETMK;ALCVEETR;FSKDQVLSK
F4KHD8	Nuclear pore complex protein GP210	GB210	0	0	0	11800000	21500000	20400000	6	210.66	IVSLPDELSSEYGQR;SQYSTLLPQGSESTLTDAVR;TLYEDEEDLTSR;TTDSNNVACIQAK;TVDETPYYR;VQFTLNSEDDTPK
F4JF21	Protein PLASTID TRANSCRIPTIONALLY ACTIVE 10	PTAC10	0	0	0	12100000	0	4120000	6	78.813	DGDTNPDEIRR;ELDLEAALTER;GFSSDEFPVDETFLEK;QALGLPLEEPGR;SLNEGEEVPLQSPEAIEAFK;VGEDATVDKMCLER
A0A1P8AXD8;O82533;A0A1I9LSJ8;Q9LXJ0	Tubulin/FtsZ family protein;Cell division protein FtsZ homolog 2-1, chloroplastic	FTSZ2-1	0	0	0	12800000	8310000	2980000	2	41.583	KETSSGPVVEDFEEPSAPSNYNEAR;VIGVGGGGSNAVNR
O22867	Defensin-like protein 194	ATTI3	82100000	0	21200000	13200000	25300000	2510000	2	9.4081	GYIDAPLSYCMAR;IYPSLCYR
A0A1P8APK3;Q8W592;F4HQH8	RNA-binding (RRM/RBD/RNP motifs) family protein;At1g01080/T25K16_7	At1g01080	6740000	0	1760000	13500000	23300000	21500000	3	31.723	IAIASLDGTEVGGR;PCELYVCNIPR;YSVDMNPGTR
A8MS75;Q01667;F4JE46;F4JE43	Chlorophyll a-b binding protein, chloroplastic;Chlorophyll a-b binding protein 6, chloroplastic	LHCA1	274000000	12900000	65100000	13600000	0	18300000	6	23.262	KYPGGAFDPLGYSK;KYPGGAFDPLGYSKDPK;SMEKDPEKK;YKESELIHCR;YPGGAFDPLGYSK;YPGGAFDPLGYSKDPK
Q02971;Q02972	Cinnamyl alcohol dehydrogenase 7;Cinnamyl alcohol dehydrogenase 8	CAD7;CAD8	0	0	0	13700000	17100000	7510000	2	38.245	LGADAFLVSR;VTVISTSER
Q56WH4	Histone deacetylase HDT2	HDT2	20100000	0	0	13800000	30800000	27000000	2	32.348	SPVNANQSPK;VTPEEDSLVHISQASLDCTVK
P56764	DNA-directed RNA polymerase subunit beta	rpoC2	0	0	0	13800000	32300000	16500000	6	156.36	NLALFEGDMR;NQDLGIGLVNR;SGILQQSLR;SISSLSVNNDQVSQK;VIDGTAIKR;VLADDIYIGSR
Q93XM7	Mitochondrial carnitine/acylcarnitine carrier-like protein	BOU	0	0	0	13900000	5130000	3450000	2	31.022	LQAQGALAGASTTSSVVAAVK;SVLQVDDYKNPR
Q66GR6	Single-stranded DNA-binding protein WHY3, chloroplastic	WHY3	0	0	0	13900000	9670000	6000000	2	29.728	APEFVALESGAFK;FGDSSSSQNAEVSSPR
Q9ZT91	Elongation factor Tu, mitochondrial	TUFA	0	0	0	14200000	13700000	8880000	5	49.409	AIAFDEIDKAPEEK;GSALSALQGTNDEIGR;LMDAVDEYIPDPVR;TADITGKVELPENVK;VGEEVEILGLR
Q9M2Y6	Probable pectin methylesterase CGR2	CGR2	0	0	0	14400000	11600000	16900000	2	28.532	VASDGVVLFAGLPGQQR;VTGDYSCTAEVQR
Q8LG05;O23077	Transcription factor STKL1;Transcription factor STKL2	STKL1;STKL2	0	0	0	14400000	18000000	5700000	2	38.186	EGAAESPAVK;SGNNEGATESPAVK
Q9ZVA2;Q9ZVA1	EP1-like glycoprotein 2	At1g78830	69400000	0	0	14400000	8850000	18100000	6	50.342	AYSYFPAATYLK;GMCNACPTPK;IVGVEHFTGPYVNDGQGPTSVNDCK;LGSDGSLK;QCGLPSFCGDYGYCDR;TTQFCSGVK
Q9ZNT7;Q9SIL6;O49460;Q9FFH5	Prohibitin-2, mitochondrial;Prohibitin-6, mitochondrial;Prohibitin-1, mitochondrial	PHB2;PHB6	1240000	0	0	14500000	13900000	7120000	3	31.81	AVVAQYNASQLITQR;EIAQTIAQSANK;QVAAQEAER
F4JHF1;A0A1P8BBK0;A0A1P8BBJ5;Q9LU64	Fe superoxide dismutase;Superoxide dismutase	At4g00651;FSD2	0	0	0	14900000	23000000	16400000	2	11.094	LESAIAR;LVSWETVSTR
F4JWM1;A8MRX2;Q42340;Q9SK22;Q9M8X9	Ribosomal protein S5 domain 2-like superfamily protein	At5g18380	0	0	0	15100000	58800000	34400000	4	16.054	ALVAYYQK;FAGVNMR;IFEPVLLLGK;TAVAVTHCK
A0A1I9LR27;F4JBC9;Q9LU86	Peroxiredoxin Q, chloroplastic	PRXQ	165000000	0	16100000	15300000	107000000	82100000	5	17.028	AGAEVIGISGDDSASHK;GKPVVLYFYPADETPGCTK;GQAAPDFTLK;HIDETLK;KAGAEVIGISGDDSASHK
O82491;A0A1P8B6H4;F4JME7	FACT complex subunit SPT16;FACT complex subunit	SPT16	0	0	0	15700000	1450000	0	3	120.58	HSSEVTQQIK;TSADVVAYK;VDVLFANIK
Q9SKX4	Large ribosomal subunit protein uL3c	RPL3A	16000000	0	0	16000000	65200000	14600000	5	29.363	ALGSIGAGTTPGR;EGDLVDVAGTTIGK;EGNIVTQIK;LTNIEGFEPNQK;TLATDGYDAVQIGYR
O49607	Subtilisin-like protease SBT1.6	SBT1.6	12600000	11500000	14000000	16100000	31100000	20900000	5	81.045	SATPYDYGSGHLNLGR;SFSDLNLGPIPK;SPQFLGLQNQK;TATNVGQAEAVYR;TVEFLSPR
Q93VI3;P51413;F4HRW5	Large ribosomal subunit protein uL22z;Large ribosomal subunit protein uL22y	RPL17A;RPL17B	0	0	0	16300000	19600000	14700000	2	19.897	NAESNAEVK;SAQFVLDLLK
Q9SYG2	Trihelix transcription factor ASIL1	ASIL1	0	0	0	16400000	51300000	33900000	5	41.731	AILGFTEAYEK;GNQIVQQQQEK;LMAELEKER;SGGGGSGVGDVAR;TQLEITQNNQEEEER
Q8LA16	PHD finger protein ALFIN-LIKE 7	AL7	1280000	0	0	16500000	12500000	11400000	3	28.285	ALSTDVQK;MEGIQHPIPR;TVEEVFSDFR
F4I0K2	Fructokinase-like 2, chloroplastic	FLN2	0	0	0	16600000	20400000	15500000	4	68.979	AAAASSDVEEVKTEK;DMSASGDGIVAGLIR;STCIKPCAEDSLSK;TSKPYDEPDGPYVMKPVEER
P33207	3-oxoacyl-[acyl-carrier-protein] reductase, chloroplastic	At1g24360	3930000	0	0	16900000	46400000	13700000	4	33.548	AIALALGK;ATDVDAMMK;VESPVVVITGASR;VLVNYAR
Q9C584	At5g22040	At5g22040	0	0	0	17200000	13300000	8180000	2	32.135	GVQTFEGLEQK;LAKDQIEAEDAEIAR
Q9FJA6;Q9M339;Q9SIP7	Small ribosomal subunit protein uS3x;Small ribosomal subunit protein uS3y	RPS3C;RPS3B	0	3570000	0	17300000	36600000	27000000	3	27.458	ELAEDGYSGVEVR;GCEVIVSGK;GLCAIAQAESLR
Q8W475;A0A1P8B194	SWI/SNF complex subunit SWI3A;SWITCH/sucrose nonfermenting 3A	SWI3A	0	0	0	17600000	27200000	24200000	6	57.484	AALAALCDEASCPK;ASVATALGAAAAQAK;IEQGTPAGIR;VALISEGDSSLMK;VSVLQCAFR;VTATPNSLRPITAPPLVEER
P56797	Small ribosomal subunit protein uS2c	rps2	0	0	0	18000000	19200000	17600000	3	26.904	FLSEACDLVFDAASR;LETYLGGIK;LVFAICEGR
Q01908	ATP synthase gamma chain 1, chloroplastic	ATPC1	39400000	2850000	3030000	18000000	21100000	18200000	4	40.911	ALQESLASELAAR;GLGLEYTVISVGK;MSAMSSASDNASDLKK;VALVVVTGDR
A8MS37;B3H4B8;Q2V3V9;Q9LRR9;O49506;A0A1P8B993	oxidase	GOX1	6540000	2070000	3600000	18000000	18800000	22400000	4	39.462	AIALTVDTPR;FTLPPNLTLK;IDMTTTVLGFK;IPVFLDGGVR
F4JHB6;B9DFR9;A8MRW1;Q08733;Q06611;P61837;Q39196	Plasma membrane intrinsic protein 14;AT2G45960 protein	PIP1;PIP1B	20500000	0	0	18200000	28300000	25400000	2	23.328	MEGKEEDVR;VGANKFPER
A0A1I9LNM9;A0A1I9LNM8;F4J8S1;Q8GXJ1	Histone deacetylase 15	HDA15	0	0	0	18200000	8670000	13100000	4	48.556	AIAASLATAGVFPGR;DTGLIEVEEK;GDPLGCCDVTPAGYSR;YGGSSSATSSTAVGFDER
Q9LY66;F4J296	Large ribosomal subunit protein uL1c;Ribosomal protein	RPL1;EMB3126	3200000	0	0	18300000	0	4990000	4	37.632	AGTVTANIPQAIEEFKK;GTGQTVIVAVLAQGEKVDEAK;SAGADIVGSDDLIEQIK;YNDQQLR
P54888;B9DFG0;F4IFZ9;P54887;B3H5E3	Delta-1-pyrroline-5-carboxylate synthase B;AT2G39800 protein	P5CSB;P5CS1	0	0	0	18300000	15400000	4710000	5	78.87	GPVGVEGLLTTR;ISSLAASVR;QVDSAAVFHNASTR;VIPVFNENDAISTR;VITDAIPETVGGK
F4IMB5;P92549	ATP synthase subunit alpha, mitochondrial	At2g07698;ATPA	70200000	33200000	1940000	18400000	44600000	27500000	6	85.932	AAELTNLFESR;AVDSLVPIGR;TGSIVDVPAGK;TTIAIDTILNQK;VGSAAQLK;VVDAMGVPIDGK
Q8LBI1;F4J912;P49227	Large ribosomal subunit protein uL18z;Ribosomal protein L5	RPL5A;ATL5	0	0	0	19000000	0	18600000	6	34.358	ALLDVGLIR;FTNKDIVAQIVSASIAGDIVK;GALDGGLDIPHSDKR;GVEAESIEELYKK;KGVEAESIEELYK;MLEMDDEYEGNVEATGEDFSVEPTDSR
O49006;Q42534	Pectinesterase/pectinesterase inhibitor 3	PME3	76800000	8380000	9310000	19000000	35800000	39900000	6	64.255	EYSNTGAGAGTANR;IGATSDLQSVK;NIMFMGDGR;NVVDGSTTFHSATVAAVGER;TDPNQNTGIVIQK;TVAAAVAAAPENSNKR
Q9CAV0;Q42262	Small ribosomal subunit protein eS1z;Small ribosomal subunit protein eS1y	RPS3AA;RPS3AB	0	0	0	19100000	44400000	45700000	6	29.85	ATQGIYPLQNVFIR;EASSCDLKDLVAK;FIPEAIGR;LRAEDVQGR;TCYAQSSQIR;TTDSYTLR
Q944G9;F4JUJ5;Q9ZU52	Fructose-bisphosphate aldolase 2, chloroplastic;Fructose-bisphosphate aldolase	FBA2	105000000	4100000	0	19300000	25900000	57100000	9	42.987	ALQNTCLK;ANSLAQLGK;ATPEQVAAYTLK;EAAWGLAR;GILAMDESNATCGK;LDSIGLENTEANR;RLDSIGLENTEANR;TAAYYQQGAR;TVVSIPNGPSALAVK
Q9SVD1	At3g52500	F22O6_120	9890000	0	0	19600000	16900000	13700000	3	51.004	CQFLYGPNVQCR;TPGLTYTPFR;YLCSGCDFSGLDPTLIPR
Q42404	U1 small nuclear ribonucleoprotein 70 kDa	RNU1	0	0	0	20100000	16200000	17700000	2	50.388	EFESYGPIKR;VGGGEEIVGEQQPQGR
O23654	V-type proton ATPase catalytic subunit A	VHA-A	32300000	0	1790000	20100000	28700000	23400000	7	68.812	ISGDVYIPR;LAADTPLLTGQR;LAEMPADSGYPAYLAAR;LVSQKFEDPAEGEDTLVEK;LYDDLNAGFR;TTLVANTSNMPVAAR;YSNSDAVVYVGCGER
F4KDU5;P49691	Ribosomal protein L4/L1 family;Large ribosomal subunit protein uL4y	RPL4;RPL4D	0	0	0	20500000	11500000	16000000	3	44.592	AGQAAFGNMCR;IINSDEVQSVVNPIK;IINSDEVQSVVNPIKDGSK;KGPLVVFGTEGAK;LESIYGSFEKPSEK;MVNADLAR;NLPGVELCHVER
P42732;B3H631	Small ribosomal subunit protein uS13c;Ribosomal protein S13/S18 family	RPS13;EMB3137	0	0	0	20600000	18800000	14500000	3	19.096	LKEIQCYR;VGGVEIPANK;VGGVEIPANKR
A0A1P8AM09;A0A1P8AM12;Q94K75	Rho termination factor	RHON1	0	0	0	20900000	30200000	7430000	2	33.145	FQATSSPGPR;FSSQGEVQGDTVDKQDR
O65655	SAP domain-containing protein	At4g39680	0	0	0	21300000	37800000	34200000	2	69.441	AVQELLGK;IYYLPLSEEQVAAK
P50546	DNA-directed RNA polymerase subunit beta	rpoB	0	0	0	21400000	20400000	3310000	3	121.06	FIDQGLIEELAK;GIQEEQAVPAR;KGGSSYNPEIIR
Q9M394	Fructokinase-like 1, chloroplastic	FLN1	0	0	0	22100000	24200000	21300000	3	53.78	LLVVTDGTLR;NYTPQYFAEDFDQTK;TGSGDAVVAGIMR
F4HQT1;Q9FX54;P25858	Glyceraldehyde-3-phosphate dehydrogenase C2;Glyceraldehyde-3-phosphate dehydrogenase GAPC2, cytosolic	GAPC2	0	0	0	22200000	27000000	21700000	3	33.905	AASFNIIPSSTGAAK;AATYDEIKK;VPTVDVSVVDLTVR
F4K410;F4K409	Putative elongation factor TypA-like SVR3, chloroplastic;Elongation factor family protein	SVR3	0	0	0	22200000	8380000	24800000	5	74.314	GQMFVGSGVDVYK;MSFSVNTSPFSGR;VCTSEDSCR;VEDGETADTFIVSGR;VNIIDTPGHSDFGGEVER
B3H7J6;Q9LXG1;Q9FLF0	Ribosomal protein S4;Small ribosomal subunit protein uS4z	At5g15200;RPS9B	0	0	0	22300000	51900000	0	5	18.817	DLLTLDEK;DLLTLDEKSPR;IFEGEALLR;LQTIVFK;LVGEYGLR
A0A1P8AY36;P51418;Q9LUD4	Ribosomal protein L18ae/LX family protein;Large ribosomal subunit protein eL20y	L18AB;RPL18AB	0	0	0	22400000	17600000	14200000	2	25.73	ALPTEKDVQPK;FHQYQVVGR
A0A1P8B196;A0A1P8B1B8;Q8RWQ1	RNA-binding (RRM/RBD/RNP motifs) family protein	At2g44710;At2g4471	0	0	0	22400000	12400000	7210000	2	49.499	FINNSELGEGEDKAK;LDYDVGPSQYGESYGDRIPR
O80512	Alcohol dehydrogenase transcription factor Myb/SANT-like family protein	At2g44730	1250000	0	0	22400000	59500000	44100000	4	40.781	GIGAGGSSYGAR;MILESQQR;SLSDYTTTEEQDKK;YTASPSAGVSSNPR
Q94AW8;F4J1V2;P42825	Chaperone protein dnaJ 3;DNAJ homologue 3;Chaperone protein dnaJ 2	ATJ3;J3	0	0	0	22600000	33400000	16100000	6	46.444	EAYDDDDEDDDHPGGAQR;EIYDQYGEDALK;ELAQAYEVLSDPEKR;FYEILGVPK;SASPEDLKK;SNPGEVVKPDSYK
A0A1P8ASL8;Q9C7N4	GDSL-like Lipase/Acylhydrolase superfamily protein;GDSL esterase/lipase At1g29670	GDSL1;At1g29670	24900000	0	0	22800000	30800000	32800000	7	47.73	KFALSGIGAVGCSPNALAGSPDGR;QFTPEQYANDLISR;QILSGVNYASAAAGIR;SNYFPYGIDFGGPTGR;SYNAQSASDAYPMDISR;VTNAGCCGIGR;YSTQLNALYNYGAR
A0A1P8AXC1;O80860;Q1PDW5	FtsH extracellular protease family;ATP-dependent zinc metalloprotease FTSH 2, chloroplastic	VAR2;FTSH2	258000000	18200000	0	22900000	29900000	47400000	13	74.677	ADILDSALLRPGR;AILSEFTEIPPENR;EIDDSIDR;EIDDSIDRIVAGMEGTVMTDGK;FLEYLDKDR;GVLLIGPPGTGK;IVAGMEGTVMTDGK;IVGGLGGR;LAEDIDSAVK;LAEDIDSAVKK;QVSVDVPDVK;SGGGMGGPGGPGNPLQFGQSK;VQLPGLSQELLQK
P51414	Large ribosomal subunit protein uL24z	RPL26A	0	0	0	23000000	20900000	21800000	4	16.944	DDEVQIVR;KDDEVQIVR;RVIMSSPLSTDLR;VIMSSPLSTDLR
F4JAV9;Q8RWY3	Chromatin-remodeling protein 11;ISWI chromatin-remodeling complex ATPase CHR11	CHR11	0	0	0	23000000	38900000	26100000	11	122.61	DASIEAYNKPGSEK;DLEAVNAGGER;FTEDAIQFK;IDGNTGGDER;ITEEEEDEEYLKEEEDGLTGSGNTR;IVSDNWNDPPKR;LALDALVIQQGR;LIEKENQEFDERER;LLTQPSCIQGK;LTELYEKEVR;SIASEMEGKTEEEVER
Q9ZUS0	Histone H2B.4	At2g37470	0	0	0	23200000	120000000	18500000	2	15.082	AMGIMNSFINDIFEK;APAEKLPK;EIQTAVR;HAVSEGTK;KSVETYK;LVLPGELAK;QVHPDVGISGK;YNKKPTITSR
Q9SRX2;P49693;Q9LUQ6	Large ribosomal subunit protein eL19x;Large ribosomal subunit protein eL19y	RPL19A;RPL19C	0	0	0	23200000	9830000	10600000	3	24.606	TLSDQFEAKR;VLMESIHK;VWLDPNESSDISMANSR
Q9M7X9	Thioredoxin-like protein CITRX, chloroplastic	CITRX	0	0	0	23200000	28700000	29700000	3	20.67	GLPTLFFISPDPSKDAIR;LSAQELQELVKGDR;VDTDDEYEFAR
F4J3P1;P49690	Ribosomal protein L14p/L23e family protein;Large ribosomal subunit protein uL14x/uL14z/uL14y	emb2171;RPL23A	0	0	0	24200000	28200000	49900000	4	13.406	ECADLWPR;GSAITGPIGK;MSLGLPVAATVNCADNTGAK;VLPAVIVR
A0A2H1ZEA9;O65396	Aminomethyltransferase;Aminomethyltransferase, mitochondrial	At1g11860;GDCST	2710000	0	0	24800000	32800000	7340000	5	46.352	GGAIDDSVITK;IGEITSGGFSPNLK;IGEITSGGFSPNLKK;LTGLGAR;VGFFSSGPPAR
Q9SE50;Q9SR37;Q9C8Y9;Q9C525;Q9LIF9;Q9LKR7	Beta-D-glucopyranosyl abscisate beta-glucosidase	BGLU18	10100000	3170000	2480000	24900000	0	18900000	4	60.459	DLNTDAFR;GPSMWDTFTK;SPSWTTDSLVDWDSK;YKEDIQLMK
F4IF36	Protein FORGETTER 1	FGT1	0	0	0	25200000	22500000	10600000	7	143.62	AIQQFGR;FVEENYPLPEQPEPLSEDDSVKELQR;GAEFEIVEAR;IGQAVVDIQDKIPQAR;IIDSDMHDVGR;IVRPAVGESIR;NLVPEAGSQPTR
Q84W89;Q9M2F9	DEAD-box ATP-dependent RNA helicase 37;DEAD-box ATP-dependent RNA helicase 52	RH37;RH52	1800000	1070000	28200000	25700000	46800000	21400000	12	67.625	DLMACAQTGSGK;FLALDEADR;FSYQTGVK;GLDIPHVAHVVNFDLPNDIDDYVHRIGR;GVDILVATPGR;LNDLLER;MLDMGFEPQIR;TPILVATDVAAR;TVYPLAVILSPTR;VEFVLDSDKR;VGSSTDLIVQR;VVVAYGGTPINQQLR
Q9M356	Eukaryotic aspartyl protease family protein	F15G16.210	0	0	0	25900000	29200000	3690000	7	51.461	FSYCLVDR;GGLSFPSQTK;LTQPAYVALR;TFATVPCGSR;TSSGSSSKPPSTIVFGNAAVPK;TSVFTPLLTNPK;VPGVSESQFK
P34788	Small ribosomal subunit protein uS13z/uS13y/uS13x	RPS18A	0	0	0	26800000	17300000	26000000	4	17.545	LANIVCK;SLVANEEFQHILR;VLNTNVDGK;YSQVVSNALDMK
Q9C5G2;F4HZI6;F4HZI7;F4HZI8	Protein-protein interaction regulator family protein	At1g15200	0	0	0	26900000	6510000	20300000	3	48.905	IYYAPVKPLEEDTSEVEQQKER;RYEAFALPEPAPR;YEAFALPEPAPR
Q84M92	Actin-related protein 4	ARP4	0	0	0	27100000	13200000	12000000	4	48.936	AGEFQVEDVDIPDTTESYK;ATSLVVDCGGGSTTISPVHDGYVLQK;NPVLTSFATGR;YAEMIPSVR
Q9SRK6;Q8RXU5	Large ribosomal subunit protein eL43z;Large ribosomal subunit protein eL43y	RPL37AB;RPL37AC	0	0	0	27300000	31900000	32400000	2	10.445	AGGAYTMNTASAVTVR;YFCEFCGK
F4K2F0	Protein EMSY-LIKE 3	EML3	0	0	0	27800000	23400000	12400000	2	43.652	VFGSVNPNPAEVEK;WEGEDPGISR
Q8RWN5;C0Z388	Glycine-rich RNA-binding protein RZ1C;AT5G04280 protein	RZ1C;RBGB3	0	0	0	27800000	3330000	0	7	33.486	AGAPYERPSR;DIAPSAGSDR;DSGYSIAGK;IFVGGLSPEVTDRDLER;SGGGGAYPSSSTFDR;SGGGGAYPSSSTFDRY;YIDDRYDGAAR
A8MS28;P51419;Q9SKX8	Ribosomal L27e protein family;Large ribosomal subunit protein eL27x	DL3545W;RPL27C	0	0	0	28300000	38900000	24000000	3	15.035	AVILLQGR;EVATLDALQSK;LVNYQHLMPTR
B3H6J5	Pre-mRNA-splicing factor	At3g49601	0	0	0	28900000	26100000	25500000	4	68.352	AIEEEGDDDRGR;ATGKEDDDDDRVSR;GFEDDEGTAGLSK;GGDDDDVDVVKR
A0A1P8APR6;Q9LPW0	Glyceraldehyde-3-phosphate dehydrogenase;Glyceraldehyde-3-phosphate dehydrogenase GAPA2, chloroplastic	GAPA-2;GAPA2	2790000	0	0	29200000	7510000	18500000	3	47.604	AAALNIVPTSTGAAK;AVALVLPNLK;DSPLDVVVINDTGGVK;GILDVCDEPLVSVDFR;GTMTTTHSYTGDQR;KDSPLDVVVINDTGGVK;KTFAEEVNAAFR;TFAEEVNAAFR;VPTPNVSVVDLVVQVSK;VPTPNVSVVDLVVQVSKK;VVDLADIVANNWK;YDSTLGIFDADVKPSGDSALSVDGK
P56804	Small ribosomal subunit protein uS14c	rps14	0	0	0	29700000	40400000	36900000	3	11.785	DFGLSGHILR;EISKIPSLSEK;EMVQACLLPGATR
P16181	Small ribosomal subunit protein uS17z	RPS11A	0	0	0	31600000	59200000	13700000	5	17.957	CPFTGTVSIR;EAIDGAYVDKK;ILAGTCHSAK;VIPAGSSSSFGK;VIPAGSSSSFGKK
O81098	DNA-directed RNA polymerases II and IV subunit 5A	NRPB5A	0	0	0	32200000	28400000	1640000	4	24.301	AILVVQQNLTPFAR;IIRPSETAGR;IQVTDPIAR;TCISEISSK
A8MS83;Q9M3C3;Q8LD46	Ribosomal protein L23AB;Large ribosomal subunit protein uL23y	RPL23AB	6990000	0	0	32800000	32100000	20500000	2	16.744	LTPDYDALDVANK;YPLTTESAMK
Q9LR64	Photosystem II repair protein PSB27-H1, chloroplastic	PSB27-1	451000000	20900000	0	33400000	93700000	89900000	3	18.834	EASNSWVAK;ILEEMETAEK;TDPNVADAVAELR
Q42029;O49344	Oxygen-evolving enhancer protein 2-1, chloroplastic	PSBP1	1270000000	61800000	132000000	34800000	37300000	32600000	7	28.095	EIEYPGQVLR;FEDNFDATSNLNVMVTPTDKK;KFVESAATSFSVA;SITDYGSPEEFLSQVNYLLGK;TADGDEGGKHQLITATVNGGK;TNTDFLPYNGDGFK;WNPSKEIEYPGQVLR
O04603	Large ribosomal subunit protein uL5c	RPL5	14700000	0	0	35200000	30100000	23500000	5	28.343	DQGVFPEIR;EGGGGSTGAIVR;IIPALKEEFK;IVVNCGIGDAAQNDKGLEAAMK;LINLALPR
P59223	Small ribosomal subunit protein uS15z	RPS13A	0	0	0	35500000	36200000	28100000	6	17.095	DSHGIPQVK;GISASALPYKR;GLTPSQIGVILR;KGLTPSQIGVILR;LILVESR;TTPQDVDESICK
Q03251;F4JVC0;F4JVC1;F4JVB9	Glycine-rich RNA-binding protein 8;Cold, circadian rhythm, and RNA binding 1	RBG8;RBGA6	43000000	2480000	9710000	35700000	48700000	33900000	3	16.578	GFGFVTFKDEK;SGGGGGYSGGGGGGYSGGGGGGYER;TFSQFGDVIDSK;VITVNEAQSR
P27521	Chlorophyll a-b binding protein 4, chloroplastic	LHCA4	299000000	40200000	38000000	36600000	15300000	29900000	4	27.733	GEVGYPGGIFNPLNFAPTQEAK;NPGSVNQDPIFK;WAMLGVAGMLLPEVFTK;WQDIKNPGSVNQDPIFK
P51412	Large ribosomal subunit protein bL21c	RPL21	0	0	0	36700000	36600000	45900000	3	24.038	LKDANVDDQIVLNK;QYIVFPGR;VLLVGTK
Q41932	Oxygen-evolving enhancer protein 3-2, chloroplastic	PSBQ2	400000000	3710000	22200000	36700000	10500000	32900000	10	24.643	AWPYVQNDLR;DFSLALK;DFSLALKDR;DRFYIQPLSPTEAAAR;DSAKEIINVK;FYIQPLSPTEAAAR;KAWPYVQNDLR;LFQTIDNLDYAAR;VGGPPLPSGGLPGTDNSDQAR;YDLNTVISAKPK;YDLNTVISAKPKEEK;YYSETVSSLNNVLAK
P56798	Small ribosomal subunit protein uS3c	rps3	0	0	0	37700000	52000000	47800000	8	25.188	AIELTEQANTK;EGRVPLQTIEAK;GIQVQIAGR;IDYCSYTVR;ISSGMEGIAR;LLIEDKPR;RVEELQMNVQK;VPLQTIEAK
Q9STE8	Protein TOC75-3, chloroplastic	TOC75-3	0	0	0	38700000	6260000	9290000	4	89.188	FIQLREVEQGAGK;LGNVVEGNTQVPVVR;LLPSGGISADGPPTTLSGTGVDR;TVFQVDQGLGIGSK
Q9C9I7	Rieske (2Fe-2S) domain-containing protein	PSB33	8480000	0	0	38700000	27000000	28500000	5	31.727	AQPGLTATNVNVDEVR;LTQDGCIVCPSTDSTFDLR;MIVDEGSEGFGFTK;NDVFAIENR;SPAEGAYSEGLLNAR
Q9FH02	ATP-dependent zinc metalloprotease FTSH 5, chloroplastic	FTSH5	232000000	10500000	21200000	38800000	52100000	44300000	17	75.231	AIGKDVDYEK;DGSVLQLTAVDNR;DGSVLQLTAVDNRR;DYSMATADVVDAEVR;EISKDEISDALER;FQEVPETGVTFGDVAGADQAK;GCLLVGPPGTGK;GGQGGAGGPGGLGGPMDFGR;GQAGGLTFFAPSEER;IGQVAVGGAGGNPFLGQSMSSQK;LAQLLIEK;LESGLYSR;QVTVDRPDVAGR;SKAPCIVFIDEIDAVGR;SYLENQMAVALGGR;VAEEVIFGDENVTTGASNDFMQVSR;YSEFLNAVKK
Q9S7M0	Chlorophyll a-b binding protein 3, chloroplastic	LHCB3	145000000	6120000	60500000	39100000	5670000	41700000	3	28.706	ALEVIHGR;VDFKEPVWFK;WAMLGAFGCITPEVLQK
Q9SSD2;Q9T0I6	Pre-mRNA-processing-splicing factor 8A;Pre-mRNA-processing-splicing factor 8B	PRP8A;PRP8B	0	0	0	39300000	60600000	36900000	10	275.42	AISATNLYLR;ALNMCIPGGPK;DGVWNLQNEQTK;EASQLTAVTTR;SISSYTAFSR;SNPALYVLR;TAEEVAALVR;TAVAFLR;TQIAGYLYGISPPDNPQVK;TTNVHGDELIVTTTSPYEQSAFGSK
Q9LYE7	BIIDXI-like protein At5g11420	At5g11420	16500000	0	0	39700000	70100000	90900000	7	39.64	DTLKVPYESR;ESAIAQVAR;FVAVSTR;LGNEASIK;QGDMLLVVPAGK;SDDFSSLCGPVIDDVK;YVDVEHFSVPQGR
Q96292;Q96293;F4J8V9	Actin-2;Actin-8;Actin 2	ACT2;ACT8	0	22600000	0	39900000	26800000	13200000	3	41.876	AEYDEAGPGIVHR;AGFAGDDAPR;CDVDIRK;DAYVGDEAQSK;DLTDYLMK;EITALAPSSMK;GYMFTTTAER;LSFVAVDYEQEMETSK;NYELPDGQVITIGAER
F4JBY2;Q8RWV0;F4IW47	transketolase;Transketolase-1, chloroplastic	TKL1;TKL-1	40500000	0	9150000	40900000	51800000	37300000	7	79.838	ALPTYTPESPGDATR;FLAIDAVEK;NLSQQCLNALAK;SIGINSFGASAPAPLLYK;SIITGELPAGWEK;TVTDKPTLIK;VTTTIGYGSPNK
Q9FMT4	SWI/SNF complex component SNF12 homolog	At5g14170	0	0	0	41100000	63400000	53400000	6	59.27	DLNNLLANAEK;ILEDGVDPDQPGFVQK;KGNQEFAASIR;SPAPQEGFEIKR;TMELTPAAR;VTVSLDQR
Q9LZH9	Large ribosomal subunit protein eL8y	RPL7AB	0	0	0	41800000	43800000	32800000	7	29.034	ANFNDKYEEYR;AQAEAEGKPAESK;LGAVVHQK;LKVPPALNQFTK;TAAALCLTTVK;TLDKNLATSLFK;VTNPLFER
Q9XF91;F4IEG8	Photosystem II 22 kDa protein, chloroplastic;Chlorophyll A-B binding family protein	PSBS;NPQ4	557000000	53300000	16500000	42200000	68300000	74400000	6	28.007	ANELFVGR;EQGPLFGFTK;FVDDPPTGLEK;GKFVDDPPTGLEK;SKVEDGIFGTSGGIGFTK;VEDGIFGTSGGIGFTK
Q9FFJ2;A8MSF2	Rubredoxin family protein	ENH1	95400000	0	2700000	42400000	35200000	37600000	4	28.458	QGGGVVITGVDGGGNAAK;SFDEQPDTYVCPQCIAPK;TAIQAKPDSVYFVVSR;TIEVEVDKPLGLTLGQK
Q8H136;A0A1P8BDE7;A0A1P8BDA9;A0A1P8BDA2;A0A1P8BDA3;F4K6V1;Q9LYJ9;A0A1P8BFB3;Q8W4R3	DEAD-box ATP-dependent RNA helicase 14	RH14	0	0	0	42600000	55700000	51700000	9	67.727	AGATGQAFTFFGDQDSK;ELATQIQEEAVK;ISCTCLYGGAPK;LNDILEMR;MGPTILVLSPTR;MLDMGFEPQIR;QISYLVLDEADR;SITQHIEVVAPMEK;TPVLVATDVAAR;VPLPSSAPASELSPEAYSR
Q2V3X4;Q9SF40	Ribosomal protein L4/L1 family;Large ribosomal subunit protein uL4z	SAC56;RPL4A	0	0	0	44000000	51900000	51900000	9	44.572	AGQAAFGNMCR;IINSDEIQSVVNPIK;IINSDEIQSVVNPIKK;KGPLVVYGTEGSK;LESIYGSFEKPSEK;MSLLAEAQR;MVNADLAR;NLPGVELCHVER;TMISDSDYTEFDNFTK
Q9LFR3	Gibberellin-regulated protein 14	GASA14	3570000	0	0	44100000	41900000	17600000	4	29.138	ACVTCCYR;CGSCYANMK;IDCVPLCGTR;TRIDCVPLCGTR
Q9LY75	Peptidyl-prolyl cis-trans isomerase CYP63	CYP63	0	0	0	44600000	62600000	41200000	3	63.54	ALCTGEAGVGK;IIDCGETSQIR;VVEGMAVIK
P38418;A0A1I9LPH1	Lipoxygenase 2, chloroplastic;Lipoxygenase	LOX2	143000000	12200000	18800000	44600000	12200000	27700000	10	102.04	AIQNLFEEGIQLPK;ANIEQEGNTVKEPIQNIK;FDQEGLPADLIKR;GLAEEDKTAEHGVR;GLDDIADIR;ITVEDYAQR;KPCETDPSSEQR;LQYLEGVIDER;SYLPSQTPEPLKK;YGGEFYVPRDEEFSTAK
Q42044	At2g45180	At2g45180	0	0	0	45000000	103000000	0	2	13.955	KVPHGFQCS;VPHGFQCS
Q9LUT2	S-adenosylmethionine synthase 4	METK4	2720000	0	0	47800000	47300000	36200000	4	42.795	ANVDYEQIVR;FVIGGPHGDAGLTGR;IPDKEILEIVK;SGAYIVR;SIVASGLAR;TIFHLNPSGR
Q8H156;P41917;P41916	GTP-binding nuclear protein Ran-3;GTP-binding nuclear protein Ran-2	RAN3;RAN2	0	0	0	47800000	42500000	48300000	6	25.079	FYCWDTAGQEK;HLTGEFEK;LVIVGDGGTGK;NLQYYEISAK;VCENIPIVLCGNK;VCENIPIVLCGNKVDVK
Q9SJL8	S-adenosylmethionine synthase 3	METK3	0	0	0	47900000	112000000	106000000	6	42.497	FVIGGPHGDAGLTGR;NDGGAMIPIR;SGAYIVR;SVVAAGLAR;TGTIPDKDILVLIK;YLDDNTIFHLNPSGR
P10795	Ribulose bisphosphate carboxylase small subunit 1A, chloroplastic	RBCS-1A	112000000	11300000	5970000	48100000	31100000	24300000	3	20.216	EHGNSPGYYDGR;EYPNAFIR;IIGFDNTR;LPLFGCTDSAQVLK;QVQCISFIAYKPPSFTG
Q9LT39	Leucine-rich repeat (LRR) family protein	At3g20820	30000000	10400000	29500000	49100000	53300000	48200000	5	39.862	LAVLNVADNR;LSAITIADWK;NNLISGVIPSDVGR;TLDLIGNQISGGIPYDIGR;VADINLRGESEDPIFER
P42795;P42794	Large ribosomal subunit protein uL5z;Large ribosomal subunit protein uL5y/uL5x/uL5w	RPL11A;RPL11B	1870000	0	0	49500000	147000000	76100000	4	20.831	AMQLLESGLK;IACYVTVR;VLEQLSGQTPVFSK;YEGVILNK
Q9M1X3	At3g63160	OEP6	118000000	24500000	0	50900000	67600000	53300000	2	7.2563	DKSDSDDATVPPPSGA;SGGEVNFPK
P56802	Small ribosomal subunit protein uS11c	rps11	1760000	0	0	51100000	100000000	64900000	2	15.023	AVVDQGMQR;GTPFAAQTAAGNAIR
Q39189	DEAD-box ATP-dependent RNA helicase 7	RH7	0	0	0	51800000	81400000	67000000	10	72.89	AGNTGVAVTLYDSR;EVTLAGFR;FATLVATNVAAR;GVDIVVGTPGR;LGVEDVEVDNPNAVSK;QSDLDLFIAGAQK;SAGSMSLEVVK;SPSVLVLLPTR;VLDEADEMLR;VQVSELSGLLDGSR
P46286;Q42064;Q4PSL7	Large ribosomal subunit protein uL2z;Large ribosomal subunit protein uL2x	RPL8A;RPL8C	0	0	0	52300000	43200000	16600000	5	27.859	AMIGQVAGGGR;ATLVVGNVLPLR;GVVTEIIHDPGR;KATLVVGNVLPLR;VGLIAAR
P62090	Photosystem I iron-sulfur center	psaC	4100000000	544000000	191000000	52300000	78200000	73500000	8	9.0384	ACPTDVLEMIPWDGCK;AKQIASAPR;CESACPTDFLSVR;IYDTCIGCTQCVR;RCESACPTDFLSVR;TEDCVGCK;TEDCVGCKR;VYLWHETTR
P56807	Small ribosomal subunit protein bS18c	rps18	0	0	0	52400000	84700000	67700000	4	12.06	FISEQGK;ILSLLPFLNNQK;LITIAIK;NMSLISR
F4IVE5;Q93XX8	Nucleolar protein 10;H/ACA ribonucleoprotein complex subunit 3-like protein	NOP10;At2g20490	1820000	4390000	6220000	53900000	49900000	36500000	3	7.2633	ESPLGLATESAHPAR;FSPDDKYSK;MYLQCYINEK
P92948	Cell division cycle 5-like protein	CDC5	0	0	0	54300000	26500000	39400000	9	95.766	ALLANYSQTPR;ISSLLVR;LLDAACTKDENYDAADDPRK;LNDPEVVR;NSLLSADGDKSSVVPPTPIEVADK;QAEIGGTEVECFK;QDAPAAILQANK;TIAPIVGR;TPSQCLER
P46010	Nitrilase 3	NIT3	17400000	0	14300000	56300000	12900000	39900000	2	38.022	CIWGQGDGSTIPVYDTPIGK;VTIVQSSTVYNDTPATLDK;VTIVQSSTVYNDTPATLDKAEK
Q9FFC0	Histone H2B.10	At5g22880	43600000	0	0	57000000	533000000	395000000	5	15.732	AMGIMNSFINDIFEK;EIQTAVR;HAVSEGTK;KNVETYK;KPAEKTPAAEPAAAAEK;LPKEPAGAGDK;LVLPGELAK;QVHPDIGISSK;TPAAEPAAAAEK;TPAAEPAAAAEKKPK;VLKQVHPDIGISSK;YNKKPTITSR
Q9C6I8;A0A1P8AV84;F4I4A6	Nucleolar GTP-binding protein 1	At1g50920	0	0	0	58800000	52700000	15500000	5	76.848	ADVDVQPYAFTTK;ITPSLAYLEQIR;LALGQVNTAR;LPSIDPNTR;TVLICGYPNVGK
F4K5C7;Q93VH9;Q8VYK6;P49204;F4IMI7	40S ribosomal protein S4;Small ribosomal subunit protein eS4z	At5g07090;RPS4A	0	0	0	58900000	48300000	22100000	10	27.707	ECLPLVLIIR;EVISILMQR;FDVGNVVMVTGGR;GIPYLNTYDGR;LGNVYTIGK;LHSIKDEEAK;LTIIEEAR;LTIIEEARK;TDKTYPAGFMDVVSIPK;TYPAGFMDVVSIPK
F4JM86;A0A1P8B564;P25819	Catalase;Catalase-2	CAT2	74700000	10200000	68600000	59900000	24200000	29600000	7	54.994	APGVQTPVIVR;GPILLEDYHLVEK;GSPETLRDPR;HMDGSGVNTYMLINK;LGPNYLQLPVNAPK;SLLEEDAIR;TFTPERQER;VGGTNHSHATQDLYDSIAAGNYPEWK;WIDALSDPR
Q9C5C2	Myrosinase 2	TGG2	110000000	4040000	4430000	60000000	153000000	122000000	10	62.731	ASGLWYQSFLR;CSQWVDKR;DLDVMEELGVK;GGADLGNGDTTCDSYR;GKYPYIMR;GMLNVMEHFK;GYALGTDAPGR;IGPVMITR;TIIDDFKDYADLCFER;WFLPYDDTLESK
Q9SAG7	At1g80930/F23A5_23	At1g80930	0	0	0	60300000	85800000	65900000	9	104.02	DLEIGGTVADGEGR;IRDETETNLVNLR;LAELNPSENNAMALGK;LQDPTMQESLESIFPK;LTEEDTTSSSR;RDLEIGGTVADGEGR;SRTETDDVAR;TGGVYIPPFK;YYGLLGQR
F4HRT5	Protein CROWDED NUCLEI 1	CRWN1	0	0	0	61300000	28800000	28800000	8	129.09	DISPTAAGLGLPVTGGK;KLEDDVSSR;LANILDNEAPR;LQTELKEQIEK;LTEANALVR;VASEQQGEVVGQR;VSEIQFDDPR;VSGENQAQLSEINKEKDELR
Q9LSK7;A0A1I9LM89	At3g18035	HON4	0	0	0	61600000	29200000	50900000	9	51.524	DGVTSENQAVVQAIK;FDIFQEK;IAGSSTPPASVAVAAAAAAQGLDVPR;IGTSVTTGTQDSGELK;IGTSVTTGTQDSGELKK;KIGTSVTTGTQDSGELK;KIGTSVTTGTQDSGELKK;RVVDPSSIVSVAPVGGENVAAVAPGMK;TSGVLSMVK
Q8GXS3	Pre-mRNA cleavage factor Im 25 kDa subunit 2	CFIS2	0	0	0	62600000	36500000	61800000	6	22.829	AMSQVVNTYPLSNYSFGTKEPK;LEKDTSVADR;LKPGENEADGLK;LKPGENEADGLKR;LLAVPLFELYDNVQR;YGPVISTIPQQLSR
Q9S714	Photosystem I reaction center subunit IV B, chloroplastic	PSAE2	885000000	372000000	250000000	63400000	61400000	62000000	7	15.189	AAEDTPPATASSDSSSTTAAAAPAK;AAEDTPPATASSDSSSTTAAAAPAKVPAAK;AKPPPIGPK;KESYWYK;NVGSVVAVDQDPK;TRYPVVVR;VNYANISTNNYALDEVEEVK
P51430;F4KGU2	Small ribosomal subunit protein eS6y;Ribosomal protein S6e	RPS6B;EMB3010	0	0	0	65500000	95600000	60500000	7	28.162	ANSDAADYQK;FNVANPTTGCQK;GVSDLPGLTDTEKPR;KLEIDDDQKLR;LSQEVSGDALGEEFK;LVTPLTLQR;QGVLTPGR
P94040	Germin-like protein subfamily 3 member 1	GLP1	64700000	0	0	66000000	78300000	39400000	4	21.559	AETPAGYPCIR;AETPAGYPCIRPIHVK;GVLGGTG;LKGVLGGTG
F4K4Y6;Q9FM71	RNA-binding (RRM/RBD/RNP motifs) family protein	MDF20.11	0	0	236000000	66900000	82500000	55000000	8	64.024	ANDLEAPR;DVGHGYDMPERR;HRDDRDTGR;MGEAQVNR;NREDKDAGYER;TQQAQSVIAQAK;VELGQASNR;VSDVSQEIPGGIGTGTGGGLR
P56795	Large ribosomal subunit protein uL22c	rpl22	0	0	0	67000000	40500000	48900000	3	18.586	AEVNQGNTVK;AEVNQGNTVKK;LVYSAAANASHNK
P25857	Glyceraldehyde-3-phosphate dehydrogenase GAPB, chloroplastic	GAPB	41300000	0	5330000	67000000	53800000	69700000	10	47.659	AAALNIVPTSTGAAK;AVSLVLPQLK;DSPLEVVVLNDSGGVK;GILDVCDAPLVSVDFR;GLTAEDVNEAFR;GLTAEDVNEAFRK;GTMTTTHSYTGDQR;IVDNETISVDGK;KGLTAEDVNEAFR;KGLTAEDVNEAFRK;VLDEEFGIVK;YDSMLGTFK
Q9S7H1	Photosystem I reaction center subunit II-1, chloroplastic	psaD1	5289999872	445000000	311000000	67200000	42700000	50700000	14	22.598	AEKTDSSAAAAAAPATK;DGVYPEK;DGVYPEKANPGR;EAPVGFTPPQLDPNTPSPIFAGSTGGLLR;EGPNLLK;EGVGLNMR;EQIFEMPTGGAAIMR;ITYQFYR;KAQVEEFYVITWNSPK;KEQCLALGTR;NVSPIEVK;TDSSAAAAAAPATK;VFPNGEVQYLHPK;YKITYQFYR
P56762	DNA-directed RNA polymerase subunit alpha	rpoA	1310000	0	0	69900000	32900000	31800000	7	38.137	ALLGEIEGTCITR;GQADTIGIAMR;ILDILEK;ILDILEKK;IYNCLKK;MSNNFEDR;NALICVQGPGYITAR
P56799	Small ribosomal subunit protein uS4c	rps4	0	0	0	71200000	94500000	34700000	5	23.24	DIITVKDEQNSR;IVDIPSYR;LDNILFR;LGALPGLTSK;LGMALTIPQAR
Q940B0;P42791;A0A1P8BGQ0;A0A1I9LT16;O22254	Large ribosomal subunit protein eL18x;Large ribosomal subunit protein eL18y	RPL18C;RPL18B	0	0	0	71400000	64600000	58400000	5	20.967	AGGECLTFDQLALR;APLGQNTVLLR;GIDLIAGGK;IAVLVGTITDDLR;VNKAPLSLSR
O64644;F4IG85	Histone deacetylase complex subunit SAP18;SIN3 associated polypeptide P18	At2g45640;SAP18	0	0	5040000	72700000	121000000	117000000	7	17.164	DEVQIYTWK;ELTDLVK;EVGETMAYPNR;GKEPKDEVQIYTWK;LSFAFVYPNNK;SGGHHTSEDYAVR;TCPLLLR
Q9LNC5	110 kDa U5 small nuclear ribonucleoprotein component CLO	CLO	0	0	0	74900000	59300000	86600000	12	110.44	ALQFNTLPVVK;AVPMSLVLEDSR;DSIVQGFQWGAR;EGPLCDEPIR;ELYSEVEVK;LQTGQSVR;SDTSVFDVFGR;TATEPLNPSELPK;TATLCNASYDEDVYIFR;VLGEGYSPEDEEDMTIK;VLGEGYSPEDEEDMTIKEVTK;YTDTRVDEQER
Q9M385	Large ribosomal subunit protein bL17c	RPL17	0	0	0	75500000	53800000	47200000	4	23.481	GLTTQLLK;LNRPPDQR;QALGYIYEK;RGDNAPMAYIELV
P22953;F4KCE5;O65719;P22954;Q9C7X7;Q9LHA8	Heat shock 70 kDa protein 1;Heat shock cognate protein 70-1	HSP70-1;HSC70-1	5980000	7000000	15500000	75800000	40000000	35500000	10	71.357	ATAGDTHLGGEDFDNR;DAGVIAGLNVMR;FSDSSVQSDMK;IINEPTAAAIAYGLDKK;ITITNDKGR;LSKDEIEK;NALENYAYNMR;NAVVTVPAYFNDSQR;NQVAMNPVNTVFDAK;TTPSYVAFTDSER
P32961;Q8LFU8;P32962	Nitrilase 1;Nitrilase 2	NIT1;NIT2	3100000	0	2190000	76100000	8150000	11400000	5	38.152	CIWGQGDGSTIPVYDTPIGK;GAELVLFPEGFIGGYPR;GIELYCAPTADGSK;KSVTFVTK;LGAAICWENR
P62095	Cytochrome b559 subunit beta	psbF	267000000	54400000	0	76200000	89700000	73000000	2	4.4242	TIDRTYPIFTVR;TYPIFTVR
Q9SIH0	Small ribosomal subunit protein uS11z	RPS14A	0	0	0	76800000	78500000	63800000	5	16.257	ADRDESSPYAAMLAAQDVAQR;IEDVTPIPTDSTR;IEDVTPIPTDSTRR;TPGPGAQSALR;VDVVTLGPSVR
P31167;O49447	ADP,ATP carrier protein 1, mitochondrial;ADP,ATP carrier protein 3, mitochondrial	AAC1;AAC3	36800000	0	0	79000000	115000000	232000000	10	41.475	AVAGAGVLSGYDK;GAGANILR;GNTANVIR;LQLIVFGK;MMMTSGEAVK;QFDGLVDVYR;QFDGLVDVYRK;TAAAPIER;TDGIAGLYR;YFPTQALNFAFK
A8MRZ7;P41376;F4JEL5;F4JEL4;A0A1I9LSZ7;Q9CAI7	RNA helicase;Eukaryotic initiation factor 4A-1	EIF4A1	21200000	0	0	79300000	111000000	119000000	9	45.7	ALGDYLGVK;ELAQQIEK;GIYAYGFEKPSAIQQR;GLDVIQQAQSGTGK;MFVLDEADEMLSR;MLFDIQK;RDELTLEGIK;VHACVGGTSVR;VLITTDLLAR
O22785;F4IVT2	Pre-mRNA-processing factor 19 homolog 2;Pre-mRNA-processing factor 19	PRP19B;MAC3B	4080000	0	0	79800000	17900000	47200000	8	56.727	AAVDEELGPDAK;CPVTGEPLTIDDIVPIK;FGSDAQYVAVGSMDR;IFGLPGDEKANVDDDSAQDS;NPGDGNYACGYTLNDHSAEVR;QIPQTLASIDTLER;TLPDLSGTGK;VYQTASVK
Q9ZSJ6;A0A1P8B1B5;C0Z2S1	Glycine-rich protein 3 short isoform	GRP3S	117000000	27000000	23800000	81000000	42900000	0	3	11.586	QGGGGSYCR;YQGGGGHGGHGGGGYQGGGGR;YQGGGGR
B9DG18;A0A1P8AWT7;Q42547;Q2V4M4;F4HUL6;A0A1P8AWR0	catalase;Catalase-3	CAT3	214000000	153000000	149000000	81500000	106000000	112000000	13	55.967	APGVQTPVIVR;CAEKVPTPTNSYTGIR;DLHDAIASGNYPEWK;EGNFDLVGNNTPVFFIR;GPVLLEDYHLIEK;IFAYGDTQR;IWPEDILPLQPVGR;LGPNYLQLPVNAPK;NLTDEEAK;SWAPDRQDR;TNIQEYWR;VPTPTNSYTGIR;WVEILSEPR
P25873	Large ribosomal subunit protein uL15c	RPL15	0	0	0	83300000	43900000	10100000	6	29.707	EKLEASGCTLTVLPGR;GFEGGQTALYR;GISAGQGASCGFGMR;GLINPSGR;ILGTGELSMK;LEASGCTLTVLPGR
F4I2F8;O48741	NADPH-protochlorophyllide oxidoreductase;Protochlorophyllide reductase C, chloroplastic	POR;PORC	0	0	0	83700000	71900000	12700000	3	43.625	KGTAVITGASSGLGLATAK;LAQVVSDPSLGK;LLLDDLKK;RTEQPLDVLVCNAAVYQPTAK
Q9ZVL6	UPF0603 protein At1g54780, chloroplastic	At1g54780	480000000	60400000	27700000	91700000	97400000	124000000	8	31.138	ADAFEYADQVLEK;GIVVLITSQK;KLLSDLEYR;LLSDLEYR;LLSDLEYRK;LVAAIDGQPDPGGPTVK;RLVAAIDGQPDPGGPTVK;WYPSIEEGNNK
Q9MAB3	Probable nucleolar protein 5-2	NOP5-2	2420000	0	0	111000000	152000000	140000000	12	59.002	ANCQGETLAVADSK;AQLYDYLK;ELCDQVLSLSEYR;FDNTSEALEAVAK;KHEEEETTETPAK;KVEEEKPEEEEPSEK;LLEGAPSK;MANVEDLCKEFDTPDSAR;QPGSTVQILGAEK;TYNTAADSLLGETSAK;TYNTAADSLLGETSAKSEEPSK;VDALGDSQDNTMGLENR
P49107;F4KC80	Photosystem I reaction center subunit N, chloroplastic	PSAN	950000000	130000000	160000000	112000000	149000000	112000000	8	18.429	AFTVQFGSCK;CGSNVFWK;FPENFTGCQDLAK;KVPFISEDIALECEGK;KVPFISEDIALECEGKDK;LATSGANFAR;VPFISEDIALECEGK;VPFISEDIALECEGKDK
Q8VYF1;O23515	Large ribosomal subunit protein eL15y;Large ribosomal subunit protein eL15z	RPL15B;RPL15A	0	0	0	115000000	117000000	106000000	5	24.239	GIVYGKPTNQGVTQLK;QGFVVYR;VVNSYWLNEDSTYK;YVSELWR;YYEIILVDPAHNAVR
A0A1I9LQB3;P27140	Carbonic anhydrase;Beta carbonic anhydrase 1, chloroplastic	CA1;BCA1	155000000	21700000	71900000	115000000	167000000	146000000	11	28.198	AFDPVETIK;EKYETNPALYGELAK;GGYYDFVK;NIANMVPPFDK;SKVISELGDSAFEDQCGR;VCPSHVLDFQPGDAFVVR;VENIVVIGHSACGGIK;VISELGDSAFEDQCGR;VISELGDSAFEDQCGRCER;YETNPALYGELAK;YMVFACSDSR
F4I0N7;P46689	GAST1 protein homolog 1;Gibberellin-regulated protein 1	GASA1	61200000	0	0	117000000	104000000	90800000	5	10.645	ACGTCCYR;CNCVPPGTYGNYDK;CQCYASLTTHGGR;IDCGSACVAR;KIDCGSACVAR
Q9S841	Oxygen-evolving enhancer protein 1-2, chloroplastic	PSBO2	1800000000	77900000	88000000	118000000	114000000	135000000	7	35.019	EEDGIDYAAVTVQLPGGER;ENVKNTAASVGEITLK;FCFEPTSFTVK;FKEEDGIDYAAVTVQLPGGER;FLVPSYR;GDEEELSKENVK;GGSTGYDNAVALPAGGR;GGSTGYDNAVALPAGGRGDEEELSK;GGSTGYDNAVALPAGGRGDEEELSKENVK;GTGTANQCPTIDGGSETFSFK;KFCFEPTSFTVK;LTYDEIQSK;LTYTLDEIEGPFEVGSDGSVK;NAPPDFQNTK;NTAASVGEITLK;QLEASGKPESFSGK;RLTYDEIQSK;SKPETGEVIGVFESLQPSDTDLGAK;SKPETGEVIGVFESLQPSDTDLGAKVPK;VPFLFTVK
Q42589	Non-specific lipid-transfer protein 1	LTP1	171000000	0	0	119000000	256000000	115000000	3	11.755	ACGVNIPYK;ALGSGLNAGR;QQACNCIQGAAR
Q9FJE8	Probable histone H2A.7	At5g59870	0	0	0	123000000	11700000	219000000	6	15.966	AGLQFPVGR;HLLLAIR;HLLLAIRNDEELGK;KSATKPAEEK;LLSGVTIAHGGVLPNINSVLLPK;NDEELGK;SATKPAEEK
A0A1I9LS90;Q39195	Photosystem II subunit T;Photosystem II 5 kDa protein, chloroplastic	PSBTN;PSBT	817000000	119000000	161000000	127000000	158000000	150000000	2	15.633	KYAQVCVTMPTAK;YAQVCVTMPTAK
P17094;A8MQQ1;P22738	Large ribosomal subunit protein uL3z;Ribosomal protein 1	ARP1;RP1	0	0	0	129000000	176000000	211000000	13	44.559	AGMTHIVR;FIDTASIFGHGR;FQTSLEK;FTAFMGYK;GIQAQLEK;GKGYEGVVTR;GYEGVVTR;HGSLGFLPR;LALEEIK;LALEEIKLK;VGTEAHTAMTEYDR;VLAHTQIR;VSYTVAR
Q03250;F4IHK9	Glycine-rich RNA-binding protein 7;Cold, circadian rhythm, and rna binding 2	RBG7;CCR2	86500000	17500000	40200000	131000000	119000000	102000000	7	16.89	ALETAFAQYGDVIDSK;CFVGGLAWATDDR;GFGFVTFKDEK;IINDRETGR;SGGGGGYSGGGGSYGGGGGR;SGGGGGYSGGGGSYGGGGGRR;SITVNEAQSR
P56793;Q84WZ8	Large ribosomal subunit protein uL16c	rpl16	1820000	0	0	134000000	102000000	76200000	6	15.294	AISIAASK;GSPEYWVAVVKPGK;IFPDKPVTVRPAETR;ILYEMGGVPENIAR;KAISIAASK;YALQTLEPAWITSR
Q9SY97	Photosystem I chlorophyll a/b-binding protein 3-1, chloroplastic	LHCA3	615000000	34100000	135000000	137000000	123000000	118000000	4	29.181	FAMLGAAGAIAPEILGK;GLAGSGNPAYPGGPFFNPLGFGKDEK;LQDWYNPGSMGK;QYFLGLEK
P83483;P83484;Q9C5A9	ATP synthase subunit beta-1, mitochondrial;ATP synthase subunit beta-2, mitochondrial	At5g08670;At5g08690	38500000	9300000	5400000	138000000	89000000	69900000	12	59.67	CALVYGQMNEPPGAR;DAPALVDLATGQEILATGIK;EMIESGVIK;FTQANSEVSALLGR;IGLFGGAGVGK;IMNVLGEPIDER;IPSAVGYQPTLASDLGALQER;KVLNTGAPITVPVGR;QISELGIYPAVDPLDSTSR;TIAMDGTEGLVR;VGLTGLTVAEYFR;VLNTGAPITVPVGR;VVDLLAPYQR
P21218;Q42536	Protochlorophyllide reductase B, chloroplastic	PORB	0	0	0	144000000	91300000	172000000	7	43.359	GNVVVTGASSGLGLATAK;GYVSETESGKR;KGNVVVTGASSGLGLATAK;LAQVVSDPSLTK;LLLDDLKK;QFVDNFR;WNVIMACR
Q9FVQ1;A0A1I9LLX8;A0A1I9LLX7;Q1PEP5	Nucleolin 1	NUCL1	12200000	0	0	147000000	264000000	193000000	13	58.773	ADVENFFK;EAGEVVDVR;FSTNRDDGSFR;GERPAFTPQSGNFR;GFDASLSEDDIKNTLR;GFGHVEFASSEEAQK;GIAYLEFSEGKEK;KDVIAAVQK;LDIAQERGER;NVSVPIDR;NVSVPIDRDTGNSK;SSDVEMVDAEK;TPSTPAAGGSK
Q9FEF8;Q94AH9;Q9FHB3	rRNA 2-O-methyltransferase fibrillarin 1;rRNA 2-O-methyltransferase fibrillarin 2	FIB1;FIB2	0	0	0	151000000	172000000	181000000	10	32.829	DHACVVGGYR;DLVNMAK;GKEDALVTK;HAGVFIAK;ISVQNEDGTK;ISVQNEDGTKVEYR;LQQEQFKPAEQVTLEPFER;NLVPGEAVYNEK;NLVPGEAVYNEKR;TNVIPIIEDAR
P19366	ATP synthase subunit beta, chloroplastic	atpB	665000000	102000000	85600000	154000000	146000000	162000000	20	53.933	ATNLEMESK;AVAMSATEGLK;AVAMSATEGLKR;ESGVINEQNLAESK;FVQAGSEVSALLGR;GIYPAVDPLDSTSTMLQPR;GMDVVDMGNPLSVPVGGATLGR;IFNVLGEPVDNLGPVDTR;IGLFGGAGVGK;IVGEEHYETAQQVK;LSIFETGIK;MPNIYNALVVK;MPSAVGYQPTLSTEMGTLQER;RTNPTTSNPEVSIR;SAPAFIELDTK;TNPTTSNPEVSIR;VALVYGQMNEPPGAR;VGLTALTMAEYFR;VVDLLAPYR;VVDLLAPYRR
Q9SYE2	At1g51400/F5D21_10	F11M15.26	239000000	89100000	172000000	155000000	137000000	113000000	2	11.361	KYAPVCVTMPTAK;YAPVCVTMPTAK
Q93VP3;Q9XI91;Q9C505	Eukaryotic translation initiation factor 5A-2	ELF5A-2	18100000	5020000	0	161000000	305000000	165000000	3	17.14	SDDEHHFEASESGASK;TYPQSAGNIR;VVEVSTSK
F4JYL8;B6EUB3;A0A1P8BDX9	Binding protein;Sister chromatid cohesion protein PDS5 homolog A	PDS5A	0	0	0	162000000	153000000	157000000	19	181.34	EAAVCLSELEQSPPPAVLK;EQWELIDTGGK;ESEVVEFIR;FYEGTVK;ILTNLLDPNTSITQASR;ITESDWALTDVER;LDLAPVSKDSLLK;LLVASCVSEITR;LVDMLEDKR;NPDGVQRDEDPVTTTPK;NVGDATSVVSVPKR;QFLISSMSGDSR;QSEDVTDATK;QTQQTADAPEIQK;QTQQTADAPEIQKK;SLSLEHEKVESR;TPEIPFPTAK;VEGDKSQVGEEK;VLILETVAK
F4KCF4;Q9LZ46	Histone H2A;Probable histone H2A.4	HTA12;At5g02560	3670000	0	0	165000000	273000000	191000000	4	18.891	GVTIAHGGVLPNINPILLPK;HVLLAVR;NDEELGTLLK;SGLQFPVGR
A0A1P8APW3;A0A1P8APZ4;A0A1P8APZ9;Q9SEE9	Arginine/serine-rich 45	SR45	0	0	0	168000000	181000000	144000000	6	41.977	AQLYMDGAQIDGK;ATFTLPPR;AVQESLVLHVDSLSR;GHGYVEFK;SDNAAADAEK;SDNAAADAEKDGGPR
Q9ZUF6	Subtilisin-like protease SBT1.8	SBT1.8	15600000	9210000	39000000	168000000	185000000	226000000	11	80.014	AEFGSITWSNPQHEVR;DTIAIGAFSAMER;DVDGHGTHTSTTAAGSAVR;EVTNVGAASSVYK;GFQMASGGGFSSK;GTVLDVKPSPVVAAFSSR;GVFVSCSAGNSGPTR;SDSKPTALLVFK;SFDDTDMPEIPSK;SPVAFSWNR;YTVTFVSK
P56791	Large ribosomal subunit protein uL2cz/uL2cy	rpl2-A	0	0	0	169000000	123000000	114000000	5	29.864	GAIIGDTIVSGTEVPIK;IVTIEYDPNR;NCSATVGQVGNVGVNQK;SATLKLPSGEVR;YSETLILR
P41127;A8MQA1;F4IWP7;Q9SMT4	Large ribosomal subunit protein eL13z;60S ribosomal protein L13	RPL13B;BBC1	5870000	0	0	179000000	130000000	96900000	5	23.767	AGDSTPEELANATQVQGDYLPIVR;GFTLEELK;SLEGLQTNVQR;TWFNQPAR;VKAGDSTPEELANATQVQGDYLPIVR
Q9FGY1;Q94KD8	Beta-D-xylosidase 1	BXL1	53600000	3250000	0	179000000	239000000	204000000	14	83.523	ACAYTSPLQGISR;ASGNYPGR;DRTGLLLPGYQQDLVTR;GLQGTAAGNR;GNQGFGAAEAAAR;GQETPGEDPIVAAK;LGMFDGNLGPYANLGPR;LPMTWYPQDYVAK;NLVNNAAAVPR;TLHQAGCAGVACK;TVAVIGPNSDVTETMIGNYAGK;VQDLLGR;VTQQDLEDTYNVPFK;YAASYVR
B3H5S2;P10798;P10797;F4KA76;P10796	Ribulose bisphosphate carboxylase small subunit, chloroplastic;Ribulose bisphosphate carboxylase small subunit 3B, chloroplastic	RBCS3B	471000000	116000000	46300000	180000000	169000000	240000000	5	20.84	EHGNTPGYYDGR;EYPGAFIR;IIGFDNTR;LPLFGCTDSAQVLK;QVQCISFIAYKPPSFTEA
Q93VG5;Q9FIF3	Small ribosomal subunit protein eS8z	RPS8A	0	0	0	193000000	117000000	138000000	7	24.993	ADGYILEGK;DGEEGEEAAVAAPEEVKK;KDGEEGEEAAVAAPEEVKK;LDTGNYSWGSEATTR;SAIVQVDAAPFK;SLDSHIEDQFASGR;VLDVVYNASNNELVR
F4JGM3;Q3EAA5;F4I9X6;A0A1P8BGQ7;B9DHA6;Q3E7T8;Q8H159;P0CH32;Q9FHQ6;Q1EC66;Q3E7K8;Q42202;P0CH33;P59233;P59232;P59271;Q9SHE7;Q8RUC6;Q39256	Polyubiquitin;AT4g05320/C17L7_240;Ubiquitin 13	UBQ11;UBQ10;UBQ	27000000	0	0	198000000	205000000	128000000	4	17.179	ESTLHLVLR;IQDKEGIPPDQQR;QLEDGRTLADYNIQK;TLADYNIQK
Q9SGT7;Q9LTV0	Nucleolar protein 56	NOP56	0	0	0	198000000	141000000	184000000	14	58.673	AKGEEEEEVVAMEEDKSEK;ASMGSDLSPLDLINVQTFAQK;CPSSTLQILGAEK;DLKPGDLEK;FSLGLAEPK;IDCFADGATTAFGEK;IVNDNYLYAR;KMETAEENEKSEK;LEFYDKGVAPR;LREQVEER;LYDYLVTK;SFLELNLPK;TSVSDLSR;VMDLADYR
P61841	Small ribosomal subunit protein uS7cz/uS7cy	rps7-A	0	0	0	202000000	129000000	90100000	6	17.357	GVTPDIAVK;LSSELVDAAK;LVNMLVNR;SLAYQIIYR;TETNPLSVLR;VGGSTHQVPIEIGSTQGK
P56779	Cytochrome b559 subunit alpha	psbE	1150000000	68800000	133000000	206000000	128000000	238000000	4	9.3864	FDSLEQLDEFSR;PNEYFTESR;QGIPLITGR;SFADIITSIR
Q9STF2	Protein PLASTID TRANSCRIPTIONALLY ACTIVE 16, chloroplastic	PTAC16	73000000	0	0	215000000	282000000	224000000	13	54.358	AGVPDLGAAQDLAR;DISSGLSWNK;EAAEAAKEFEK;IAQTLLQR;ILSNDEVKR;KVYADAIAR;LGSQFATAIQNASETPK;LNAVQSPFQDAESIAK;SLIPVVTNPSTGLVFGNNR;SQPLTISDLIEK;TSLTEDFSPEK;VAQTDVAYTLIK;VQVATVR
Q9SUI5	Photosystem I reaction center subunit psaK, chloroplastic	PSAK	212000000	54200000	113000000	216000000	0	93000000	2	13.206	FGLAPSANR;FGLAPSANRK
Q9FI56;F4JF64;Q9SXJ7;P42762;A0A178W7U9;P42730;Q8VYJ7	Chaperone protein ClpC1, chloroplastic;Clp ATPase	CLPC1;HSP93-III	12400000	0	0	218000000	230000000	199000000	22	103.45	AEVSAIQAK;AIDLIDEAGSR;EIELQVTER;FLPDKAIDLIDEAGSR;GELQCIGATTLDEYRK;HIEKDPALER;IASGDVPETIEGK;IASGDVPETIEGKK;IIGQDEAVK;LAEEGKLDPVVGR;LDEMIVFR;LIGSPPGYVGYTEGGQLTEAVR;LLEDSMAEK;NNPCLIGEPGVGK;NTLLIMTSNVGSSVIEK;SLVTEELK;TAIAEGLAQR;TKNNPCLIGEPGVGK;VSTDESDRLLK;VVDEGYNPSYGAR;VVQILGR;YRGEFEER
Q9XFT3	Oxygen-evolving enhancer protein 3-1, chloroplastic	PSBQ1	3520000000	245000000	717000000	222000000	141000000	263000000	15	23.866	AWPYVQNDLR;DFALALK;DFALALKDR;DIINVKPLIDR;DIINVKPLIDRK;DRFYLQPLPPTEAAAR;FYLQPLPPTEAAAR;KAWPYVQNDLR;LFDTIDNLDYAAK;LFDTIDNLDYAAKK;SLKDLTTK;YDLNTIISSK;YDLNTIISSKPK;YDLNTIISSKPKDEK;YYAETVSALNEVLAK
P56757	ATP synthase subunit alpha, chloroplastic	atpA	438000000	76900000	60400000	238000000	214000000	188000000	11	55.328	ADEISNIIR;ASSVAQVVTSLQER;EAYPGDVFYLHSR;EGIQEQLER;EQHTLIIYDDLSK;EVTIVNTGTVLQVGDGIAR;FLLQEKV;IAQIPVSEAYLGR;LIESPAPGIISR;TNKPQFQEIIASTK;VINALANPIDGR
Q9FN48;A0A1P8BCX7	Calcium sensing receptor, chloroplastic;Calcium sensing receptor	CAS	245000000	29100000	10100000	259000000	250000000	270000000	17	41.285	AQEAMQSSGFDSEPVFNAAK;DQIVSSLTEVEK;GDLTPAQTLDLLCTK;GSNIIILDSYTDSAK;GYKGDLTPAQTLDLLCTK;KAQEAMQSSGFDSEPVFNAAK;LASPAFSEASK;LASPAFSEASKK;LGTDSYNFSFAQVLSPSR;NCYIVTDGFSGGR;NYLMVDIR;RVEAEIAALK;TINQVQETGSSVFDATQR;TVTDVAQQTSK;VEAEIAALK;VISIPLEELPNK;VISIPLEELPNKVK
P26569;F4INW2	Histone H1.2;Winged-helix DNA-binding transcription factor family protein	At2g30620;H12	212000000	31800000	0	268000000	334000000	169000000	11	28.487	ERTGSSQYAIQK;GKVAAAVAPAK;LLLVNLK;LLLVNLKR;SAATPKPAAPVK;SAATPKPAAPVKK;SIEEENVPTTVDSGAADTTVK;SIEEENVPTTVDSGAADTTVKSPEK;TGSSQYAIQK;TTSSHPTYEEMIK;VAAAVAPAK
Q9SHR7;Q9S7J7;Q9XF87;A0A1I9LMB4;A0A1P8AZ91	Chlorophyll a-b binding protein 2.1, chloroplastic;Chlorophyll a-b binding protein 2.2, chloroplastic	LHCB2.1;LHCB2.2	176000000	200000000	286000000	271000000	115000000	199000000	4	28.649	ELEVIHSR;FGEAVWFK;IGGGPLGEGLDPLYPGGAFDPLNLAEDPEAFSELK;NRELEVIHSR;STPQSIWYGPDRPK;WAMLGALGCTFPEILSK;YLGPFSENTPSYLTGEYPGDYGWDTAGLSADPETFAK
Q9LQQ4	Histone H2B.1	At1g07790	32000000	0	0	275000000	116000000	38600000	3	16.402	AMGIMNSFINDIFEK;EIQTAVR;HAVSEGTK;KNVETYK;KTAAERPVEENK;LVLPGELAK;QVHPDIGISSK;TAAERPVEENK;TAAERPVEENKAAEK;VLKQVHPDIGISSK;YNKKPTITSR
Q9SHE8	Photosystem I reaction center subunit III, chloroplastic	PSAF	725000000	107000000	163000000	277000000	136000000	239000000	7	24.173	EFLNGDLIAK;EIIIDVPLASR;GFIWPVAAYR;KLESSLK;LYAPESAPALALNAQIEK;RFDNYGK;SYLIAISGEK
P56777	Photosystem II CP47 reaction center protein	psbB	1800000000	27300000	187000000	298000000	146000000	389000000	16	56.036	AQLGEIFELDR;AQLGEIFELDRATLK;ATLKSDGVFR;IPEKLAFYDYIGNNPAK;LAFYDYIGNNPAK;LGDPTTK;LGDPTTKR;QGMFVIPFMTR;RAQLGEIFELDR;RMPTFFETFPVVLVDGDGIVR;RVSAGLAENQSLSEAWAK;TGKPSLDLPK;VHTVVLNDPGR;VSAGLAENQSLSEAWAK;YQWDQGYFQQEIYR;YQWDQGYFQQEIYRR
F4IHB2;Q9SL15;A0A1P8B346;Q9SL14	Glycine-rich protein 3	GRP-3;GRP3	254000000	58900000	0	299000000	557000000	279000000	2	11.193	CCSYAGEAVQTQPGH;QGGGGSGGSYCR;YQGGGGR
P83755	Photosystem II protein D1	psbA	1440000000	185000000	200000000	299000000	263000000	345000000	7	38.936	ANLGMEVMHER;ESESLWGR;ETTENESANEGYR;FGQEEETYNIVAAHGYFGR;LIFQYASFNNSR;TAILERR;VINTWADIINR
Q8L7S8;F4K180	DEAD-box ATP-dependent RNA helicase 3, chloroplastic;RNA helicase	RH3;EMB1138	0	0	0	304000000	325000000	143000000	18	81.155	AVLVPALQGR;FFSATAQK;FLVLAPTR;GSSDDWLIGGR;GVDVVVGTPGR;IFLIADDR;IIDLIEGR;IQGAVFDLPEEIAK;LEESLEKR;LPPLQDDGPSSDNYGR;LTEEAGDYTAFR;LTEEAGDYTAFRR;LYAIATTSTSK;LYAIATTSTSKR;SFGGSCFICGK;TILSDLITVYAK;TIVFTQTK;TLAFGIPIIK
Q07473	Chlorophyll a-b binding protein CP29.1, chloroplastic	LHCB4.1	1690000000	203000000	170000000	305000000	445000000	361000000	5	31.139	FFDPLGLAADPEK;FFDPLGLAADPEKTAQLQLAEIK;NAELDSEKR;NLAGDVIGTR;NLAGDVIGTRTEAADAK;RLYPGGK;TAQLQLAEIK
Q9SD76;Q9LIB2	Alpha-glucan phosphorylase 2, cytosolic	PHS2	10300000	3840000	0	305000000	337000000	401000000	24	95.158	AATSLPEK;AFATYTNAK;ALTNAIGNLNLQGPYADALR;ANPEADDATEIAGNIVYHAK;AQQICTVLYPGDATENGK;DTRVDLEDK;EREDGLFKPDPR;FCSPELSDIITK;FGPEQALYATAESLR;GQEEIPEDWLEK;HMEIIEEIDKR;ISSLSILDNNPQKPVVR;KGQEEIPEDWLEK;LAQYIER;LVNDVGDVVNSDPEVNEYLK;MSILSTAGSGK;QFADNEELQSEWASAK;QLMNILGVVYR;QTYYLSMEYLQGR;TVAYTNHTVLPEALEK;VDEAYKDR;VQVNPDGSR;VQVNPDGSRK;VTGVSIDPTSLFDIQVK
P53492;Q8RYC2;A0A1P8AY15;Q8GWA5	Actin-7	ACT7	85100000	153000000	0	309000000	159000000	123000000	9	41.735	AGFAGDDAPR;AVFPSIVGR;AVFPSIVGRPR;CDVDIRK;DAYVGDEAQSK;EITALAPSSMK;GYMFTTTAER;NYELPDGQVITIGAER;VAPEEHPVLLTEAPLNPK
P25856;F4HNZ6	Glyceraldehyde-3-phosphate dehydrogenase GAPA1, chloroplastic;Glyceraldehyde 3-phosphate dehydrogenase A subunit 2	GAPA1;GAPA-2	97100000	13300000	21900000	351000000	344000000	292000000	15	42.489	AAALNIVPTSTGAAK;AVALVLPNLK;DSAEKELK;DSPLDIIAINDTGGVK;GILDVCDEPLVSVDFR;GTMTTTHSYTGDQR;IIQVVSNR;KDSPLDIIAINDTGGVK;KTFAEEVNAAFR;NPSLLPWK;TFAEEVNAAFR;VPTPNVSVVDLVVQVSK;VPTPNVSVVDLVVQVSKK;VVDLADIVANNWK;YDSTLGIFDADVKPSGETAISVDGK
Q9SGE3	Histone H2B.2	At1g08170	0	0	0	353000000	318000000	164000000	7	27.221	AMTVVNMFMGDMFER;AVSNFVGYDSR;DDLAGDEYRR;DEPSPQPPETPASK;IAQEAAR;LVLPGELSR;QVHPDLGITSK
O03042;F4INE2;P93292	Ribulose bisphosphate carboxylase large chain	rbcL	548000000	79600000	152000000	407000000	394000000	673000000	16	52.954	ALAALRLEDLR;AMHAVIDR;AVYECLR;DLAVEGNEIIR;DTDILAAFR;EITFNFPTIDKLDGQE;GGLDFTKDDENVNSQPFMR;LEDLRIPPAYTK;LEGDRESTLGFVDLLR;LSGGDHIHAGTVVGK;LTYYTPEYETK;NEGRDLAVEGNEIIR;SQAETGEIK;TFQGPPHGIQVER;VALEACVQAR;WSPELAAACEVWK
Q9LD90	H/ACA ribonucleoprotein complex subunit 4	CBF5	0	0	0	421000000	301000000	370000000	23	63.026	AEVDISHSK;AEVDISHSKK;ALESLTGAVFQRPPLISAVK;DKKEEVIEEVASPK;DSAVNAICYGAK;DTEAAVDAEDESAAEK;DTEAAVDAEDESAAEKSEK;EVEGEEAEEKVK;HDDSSDSPAPVTTKK;LHSAVPDVAK;LLEYDADR;LMIPGLLR;LVVKDSAVNAICYGAK;NYDRLNVR;RPLQEYIR;SKDTEAAVDAEDESAAEK;SKDTEAAVDAEDESAAEKSEK;SQQGAGKEYVCVAR;TGHSGTLDPK;TKEVEGEEAEEK;TKEVEGEEAEEKVK;VTGNLIVCIDR;VVMDRDTYPR
Q9XF88	Chlorophyll a-b binding protein CP29.2, chloroplastic	LHCB4.2	1720000000	87800000	319000000	438000000	335000000	394000000	10	31.193	AQLQLAEIK;FFDPLGLASDPVK;FFDPLGLASDPVKK;KAQLQLAEIK;NAELDSEKR;NLYGEVIGTR;NLYGEVIGTRTEAVDPK;RLYPGGK;STPFQPYSEVFGLQR;TVISDRPLWFPGAK
Q39142	Chlorophyll a-b binding protein, chloroplastic	LHB1B1	327000000	57700000	126000000	445000000	120000000	173000000	2	28.17	ASKPTGPSGSPWYGSDR;ELEVIHSR;FGEAVWFK;KASKPTGPSGSPWYGSDR;NRELEVIHSR;VAGDGPLGEAEDLLYPGGSFDPLGLATDPEAFAELK;WAMLGALGCVFPELLAR;YLGPFSGEPPSYLTGEFPGDYGWDTAGLSADPETFAR
Q9SKI0	At2g10940/F15K19.1	At2g10940	87800000	7560000	0	517000000	417000000	289000000	3	29.648	ATCPIDTLK;IGLGDPAVNK;LGACVDLLGGLVK
Q9XFS7	Non-specific lipid-transfer protein 5	LTP5	0	0	0	591000000	669000000	391000000	3	12.495	CIQGAAR;GCCSGVQR;ISYPISAR
P40283;Q9LZT0	Histone H2B.11;Histone H2B.7	At5g59910;At3g46030	0	0	0	604000000	16200000	547000000	4	16.449	AMGIMNSFINDIFEK;EIQTAVR;HAVSEGTK;KPASEKPVEEK;KSVETYK;LAQEASK;LVLPGELAK;PASEKPVEEK;QVHPDIGISSK;SKAEKAPAEK;VLKQVHPDIGISSK;YNKKPTITSR
P56761	Photosystem II D2 protein	psbD	1390000000	374000000	421000000	649000000	740000000	685000000	5	39.547	AAEDPEFETFYTK;AFNPTQAEETYSMVTANR;AWMAAQDQPHENLIFPEEVLPR;AYDFVSQEIR;NILLNEGIR
P17745	Elongation factor Tu, chloroplastic	TUFA	167000000	24600000	32100000	727000000	688000000	755000000	16	51.63	EHILLAK;FEAIIYVLK;GITINTATVEYETENR;GMVLAKPGSITPHTK;GTVATGRVER;ILDEALAGDNVGLLLR;IMNDKDEESK;IVVELIVPVACEQGMR;KYDEIDAAPEER;MVMPGDR;NMITGAAQMDGAILVVSGADGPMPQTK;SYTVTGVEMFQK;TVGAGVIGTILE;VGETVDLVGLR;VGETVDLVGLRETR;YDEIDAAPEER
Q9LMQ2	Chlorophyll a-b binding protein, chloroplastic	LHCB6	1320000000	193000000	456000000	738000000	490000000	569000000	9	27.522	DGVYEPDFEK;DGVYEPDFEKLER;EAELIHGR;FFDPLGLAGK;KSWIPAVK;NRDGVYEPDFEK;NRDGVYEPDFEKLER;TAENFANYTGDQGYPGGR;TPLGALGL
P10896;F4IVZ7	Ribulose bisphosphate carboxylase/oxygenase activase, chloroplastic	RCA	204000000	15800000	1710000	1050000000	972000000	1100000000	21	51.981	ARVYDDEVR;EGPPVFEQPEMTYEK;FVESLGVEK;FYWAPTREDR;GAQQVNLPVPEGCTDPVAENFDPTAR;GLAYDTSDDQQDITR;KFVESLGVEK;LMEYGNMLVMEQENVKR;LVVHITK;MCCLFINDLDAGAGR;MGINPIMMSAGELESGNAGEPAK;NFLTLPNIK;QTDGDRWR;QYNLDNMMDGFYIAPAFMDK;RVQLAETYLSQAALGDANADAIGR;SFQCELVMAK;VPIICTGNDFSTLYAPLIR;VPLILGIWGGK;VQLAETYLSQAALGDANADAIGR;VYDDEVRK;YREAADLIK
Q9XF89	Chlorophyll a-b binding protein CP26, chloroplastic	LHCB5	1040000000	347000000	579000000	1130000000	900000000	838000000	11	30.156	AVSETSDELAK;DPEQGALLK;HLSDPFGNNLLTVIAGTAER;IFLPDGLLDR;ITNGLDFEDK;SKAVSETSDELAK;TGALLLDGNTLNYFGK;WAMLGAAGFIIPEALNK;WYGPDRR;YGANCGPEAVWFK;YQAFELIHAR
Q94AD1;Q3ECU3	Putative DNA-binding protein At1g48610;AT hook motif-containing protein	At1g48610	25900000	0	0	1500000000	1970000000	1060000000	21	21.674	AKSDSSQIGAVSAK;AKTALTPPASGSEVPR;KDDVAAATVPAETVVAPAK;KDDVAAATVPAETVVAPAKR;KPTVEVAAQPVR;KPTVEVAAQPVRR;KSTSVAPVAANVGDLK;KSTSVAPVAANVGDLKK;LKQAVTAIDEVQK;NVAQAVPSTSVAAAVK;QAVTAIDEVQK;QAVTAIDEVQKLADGM;RNVAQAVPSTSVAAAVK;RSTVTAAVVTTATGEGSR;SGTPGDASGNKPQTDATGVSATDTASQK;SGTPGDASGNKPQTDATGVSATDTASQKR;STSVAPVAANVGDLK;STSVAPVAANVGDLKK;STVTAAVVTTATGEGSR;STVTAAVVTTATGEGSRK;TALTPPASGSEVPR
P23321	Oxygen-evolving enhancer protein 1-1, chloroplastic	PSBO1	13299999744	917000000	1120000000	1560000000	1170000000	1530000000	22	35.142	EEDGIDYAAVTVQLPGGER;ENVKNTAASVGEITLK;FCFEPTSFTVK;FLVPSYR;GDEEELVKENVK;GGSTGYDNAVALPAGGR;GGSTGYDNAVALPAGGRGDEEELVK;GGSTGYDNAVALPAGGRGDEEELVKENVK;GRGGSTGYDNAVALPAGGRGDEEELVK;GTGTANQCPTIDGGSETFSFK;GTGTANQCPTIDGGSETFSFKPGK;IQGVWYGQLE;KFCFEPTSFTVK;LTYDEIQSK;NAPPEFQNTK;NTAASVGEITLK;PDSFTGK;QLDASGKPDSFTGK;RLTYDEIQSK;SKPETGEVIGVFESLQPSDTDLGAK;SKPETGEVIGVFESLQPSDTDLGAKVPK;VPFLFTVK
Q39141	Chlorophyll a-b binding protein, chloroplastic	LHB1B2	10099999744	1090000000	1430000000	1590000000	1110000000	1360000000	8	28.054	ELEVIHSR;FGEAVWFK;GPSGSPWYGSDR;NRELEVIHSR;PKGPSGSPWYGSDR;VAGDGPLGEAEDLLYPGGSFDPLGLATDPEAFAELK;WAMLGALGCVFPELLAR;YLGPFSGEPPSYLTGEFPGDYGWDTAGLSADPETFAR
Q8W4H7;Q8GTY0;Q0WL56;P0DH99;F4HUA0	Elongation factor 1-alpha 2;Elongation factor 1-alpha 4;Elongation factor 1-alpha 3	A2;A4	683000000	193000000	201000000	1630000000	1570000000	1580000000	16	49.502	ARYDEIIK;EVSSYLKK;GYVASNSK;GYVASNSKDDPAK;IGGIGTVPVGR;LPLQDVYK;MTPTKPMVVETFSEYPPLGR;QMICCCNK;QTVAVGVIK;RGYVASNSKDDPAK;STNLDWYK;STTTGHLIYK;SVDKKDPTGAK;VETGMIKPGMVVTFAPTGLTTEVK;YYCTVIDAPGHR;YYCTVIDAPGHRDFIK
O23629	Histone H2B.6	H2B	0	0	0	1750000000	377000000	617000000	2	16.436	AMGIMNSFINDIFEK;EIQTAVR;HAVSEGTK;KPAAEKPVEEK;KSVETYK;LVLPGELAK;PAAEKPVEEK;QVHPDIGISSK;SKAEKAPAEK;VLKQVHPDIGISSK;YNKKPTITSR
P56778	Photosystem II CP43 reaction center protein	psbC	4169999872	932000000	940000000	2400000000	2320000000	2380000000	12	51.867	AAAAGFEK;APWLEPLR;DIQPWQER;DIQPWQERR;DQETTGFAWWAGNAR;GIDRDFEPVLSMTPLN;GPNGLDLSR;KDIQPWQER;LGANVGSAQGPTGLGK;LINLSGK;SAEYMTHAPLGSLNSVGGVATEINAVNYVSPR;SPTGEVIFGGETMR
Q94F49	Probable histone H2A.5	At5g27670	120000000	43300000	44400000	2440000000	2380000000	2230000128	5	15.908	AGLQFPVGR;HLCLAIR;HLCLAIRNDEELGR;KSTASSSQAEK;MESSQATTKPTR;NDEELGR
A8MRL0;P59169;Q9LR02;Q9FX60;Q9FKQ3;Q9FXI7;Q9LXU8	Histone superfamily protein;Histone H3.3;Histone H3-like 3	H33;HTR4	400000000	201000000	48200000	5299999744	20000000000	15800000512	8	18.702	EIAQDFK;EIAQDFKTDLR;KSAPTTGGVK;PGTVALR;RVTIMPK;STELLIR;STELLIRK;YRPGTVALR
Q9C681	Probable histone H2A.1	At1g51060	513000000	170000000	130000000	14800000000	594000000	1820000000	7	13.934	AGLQFPVGR;HIQLAVR;HIQLAVRNDEELSK;KTGASKPSAEDD;NDEELSK;TGASKPSAEDD;TLGSGSAK
P59259;A8MRV1	Histone H4	At1g07660	1040000000	391000000	568000000	15200000000	16700000256	3030000128	15	11.409	DAVTYTEHAR;DNIQGITK;DNIQGITKPAIR;DNIQGITKPAIRR;IFLENVIR;ISGLIYEETR;ISGLIYEETRGVLK;KTVTAMDVVYALK;KTVTAMDVVYALKR;RISGLIYEETR;TLYGFGG;TVTAMDVVYALK;TVTAMDVVYALKR;VLRDNIQGITK;VLRDNIQGITKPAIR
Q9SI96	Histone H2B.3	At2g28720	983000000	324000000	151000000	16700000256	8390000128	7180000256	13	16.529	AMGIMNSFINDIFEK;APAEEEKVAEK;APAEEEKVAEKAPAEK;EAVTGGVEK;EAVTGGVEKK;EIQTAVR;HAVSEGTK;KPAEKAPAEEEK;LAQEASK;LVLPGELAK;QVHPDIGISSK;VLKQVHPDIGISSK;YNKKPTITSR

## Sheet: Table S2 H2B9 interactome
Table S2. List of nuclear proteins associated with H2B9-GFP when compared to Cont roGFP2-ORP1 . Note, none of the proteins associated with H2B.9-GFP were classified as ‘present’ in the reference roGFP2-ORP1-1 precipitate.
Protein IDs	Gene IDs	Protein names	Gene names	roGFP2-ORP1-1	roGFP2-ORP1-2	roGFP2-ORP1-3	H2B.9-GFP-1	H2B.9-GFP-2	H2B.9-GFP-3	Razor + unique peptides	Mol. weight [kDa]	Peptide sequences
Splicing factors
Q9LNC5	AT1G06220	110 kDa U5 small nuclear ribonucleoprotein component CLO	CLO	0	0	0	74900000	59300000	86600000	12	110.44	ALQFNTLPVVK;AVPMSLVLEDSR;DSIVQGFQWGAR;EGPLCDEPIR;ELYSEVEVK;LQTGQSVR;SDTSVFDVFGR;TATEPLNPSELPK;TATLCNASYDEDVYIFR;VLGEGYSPEDEEDMTIK;VLGEGYSPEDEEDMTIKEVTK;YTDTRVDEQER
Q9SEE9	AT1G16610	Arginine/serine-rich 45 (ASAP complex)	SR45	0	0	0	168000000	181000000	144000000	6	41.977	AQLYMDGAQIDGK;ATFTLPPR;AVQESLVLHVDSLSR;GHGYVEFK;SDNAAADAEK;SDNAAADAEKDGGPR
Q94A52	AT3G19760	Eukaryotic initiation factor 4A-III homolog	EIF4A3	7270000	0	0	5430000	3990000	35500000	5	45.844	AVMPILQGR;ELATQTEK;EVQALILSPTR;GVYEYGFEKPSAIQQR;LLILDESDEMLSR;RDELTLEGIK
Q9LD90	AT3G57150	H/ACA ribonucleoprotein complex subunit 4	CBF5	0	0	0	421000000	301000000	370000000	23	63.026	AEVDISHSK;AEVDISHSKK;ALESLTGAVFQRPPLISAVK;DKKEEVIEEVASPK;DSAVNAICYGAK;DTEAAVDAEDESAAEK;DTEAAVDAEDESAAEKSEK;EVEGEEAEEKVK;HDDSSDSPAPVTTKK;LHSAVPDVAK;LLEYDADR;LMIPGLLR;LVVKDSAVNAICYGAK;NYDRLNVR;RPLQEYIR;SKDTEAAVDAEDESAAEK;SKDTEAAVDAEDESAAEKSEK;SQQGAGKEYVCVAR;TGHSGTLDPK;TKEVEGEEAEEK;TKEVEGEEAEEKVK;VTGNLIVCIDR;VVMDRDTYPR
Q9C5G2	AT1G15200	PININ (ASAP complex)	At1g15200	0	0	0	26900000	6510000	20300000	3	48.905	IYYAPVKPLEEDTSEVEQQKER;RYEAFALPEPAPR;YEAFALPEPAPR
Q8GXS3	AT4G25550	Pre-mRNA cleavage factor Im 25 kDa subunit 2	CFIS2	0	0	0	62600000	36500000	61800000	6	22.829	AMSQVVNTYPLSNYSFGTKEPK;LEKDTSVADR;LKPGENEADGLK;LKPGENEADGLKR;LLAVPLFELYDNVQR;YGPVISTIPQQLSR
O22785	AT2G33340	Pre-mRNA-processing factor 19 homolog 2;Pre-mRNA-processing factor 19	PRP19B;MAC3B	4080000	0	0	79800000	17900000	47200000	8	56.727	AAVDEELGPDAK;CPVTGEPLTIDDIVPIK;FGSDAQYVAVGSMDR;IFGLPGDEKANVDDDSAQDS;NPGDGNYACGYTLNDHSAEVR;QIPQTLASIDTLER;TLPDLSGTGK;VYQTASVK
F4I5P3	AT1G04510	Pre-mRNA-processing factor 19;Pre-mRNA-processing factor 19 homolog 1	MAC3A;PRP19A	0	0	0	9260000	0	11100000	5	56.881	FVGDTDLVLTASSDK;GIDDGEQGPNAK;IWGCSEDGNYTSR;TLASVDALEK;TLPDLSGTGK;YIAVGSMDR
Q9SSD2	AT1G80070	Pre-mRNA-processing-splicing factor 8A;Pre-mRNA-processing-splicing factor 8B	PRP8A;PRP8B	0	0	0	39300000	60600000	36900000	10	275.42	AISATNLYLR;ALNMCIPGGPK;DGVWNLQNEQTK;EASQLTAVTTR;SISSYTAFSR;SNPALYVLR;TAEEVAALVR;TAVAFLR;TQIAGYLYGISPPDNPQVK;TTNVHGDELIVTTTSPYEQSAFGSK
B3H6J5	AT3G49601	Pre-mRNA-splicing factor	At3g49601	0	0	0	28900000	26100000	25500000	4	68.352	AIEEEGDDDRGR;ATGKEDDDDDRVSR;GFEDDEGTAGLSK;GGDDDDVDVVKR
O64644	AT2G45640	SAP18 (ASAP complex)	SAP18	0	0	5040000	72700000	121000000	117000000	7	17.164	DEVQIYTWK;ELTDLVK;EVGETMAYPNR;GKEPKDEVQIYTWK;LSFAFVYPNNK;SGGHHTSEDYAVR;TCPLLLR
Q9S709	AT1G27650	Splicing factor U2af small subunit A;Splicing factor U2af small subunit B	U2AF35A;U2AF35B	0	0	0	9920000	8670000	7150000	2	34.572	VNCPFYFK
Q42404	AT3G50670	U1 small nuclear ribonucleoprotein 70 kDa	RNU1	0	0	0	20100000	16200000	17700000	2	50.388	EFESYGPIKR;VGGGEEIVGEQQPQGR
Q9SYP1	AT1G20960	DExH-box ATP-dependent RNA helicase DExH12	BRR2A	3440000	0	0	3990000	6730000	9180000	5	247.1	AENILLCAPTGAGK;DVVDDMVNIR;MSDAQLLDIAR;NPNYEILYQDFK;VVYIAPLEAIAK
Q9LFC0	AT5G01160	E3 ubiquitin-protein ligase HAKAI homolog	HAKAI	0	0	0	3760000	3710000	1760000	3	39.771	CDFPIAIYGR;GIGSVTPTTVIKPVGR;SDSICYLCDER
Q9ZT71	AT4G03430	Protein STABILIZED1	STA1	0	0	0	5340000	13900000	11200000	3	115.57	AVVELANEEDAR;ELGNVEEERR;WLAGDVPAAR
Q9ZVD0	AT2G27100	Serrate RNA effector molecule	SE	0	0	0	2760000	2240000	2070000	2	81.097	ILTDVEQTQALVR;KIEENVLQGSETEK
O80653	AT1G77180	SNW/SKI-interacting protein	SKIP	2060000	0	0	4000000	3620000	0	2	69.422	GLQDVQINDNFAK;LSAAQPSNIAR
Chromatin remodeling factors
F4J9M5	AT3G06010	Probable ATP-dependent DNA helicase CHR12	CHR12	0	0	0	4940000	17400000	7160000	6	126.73	AVESGEDLSK;CGGTSQEDPVETTK;LSELEELPSTR;VAQQLQER;VIQAGLFNTTSTAQDRR;VTEQPSLLEGGELR
F4J277	AT3G57300	Chromatin-remodeling ATPase INO80	INO80	0	0	0	4240000	0	3220000	2	143.24	ALSPSNSTPNFSLK;EAAEAFKR
F4JAV9	AT3G06400	Chromatin-remodeling protein 11;ISWI chromatin-remodeling complex ATPase CHR11	CHR11	0	0	0	23000000	38900000	26100000	11	122.61	DASIEAYNKPGSEK;DLEAVNAGGER;FTEDAIQFK;IDGNTGGDER;ITEEEEDEEYLKEEEDGLTGSGNTR;IVSDNWNDPPKR;LALDALVIQQGR;LIEKENQEFDERER;LLTQPSCIQGK;LTELYEKEVR;SIASEMEGKTEEEVER
O82491	AT4G10710	FACT complex subunit SPT16;FACT complex subunit	SPT16	0	0	0	15700000	1450000	0	3	120.58	HSSEVTQQIK;TSADVVAYK;VDVLFANIK
F4ISI7	AT2G19480	Nucleosome assembly protein 12	NAP1	7050000	0	0	7080000	16300000	9340000	2	42.846	EIQNQYDEMEAK;NNEITAEEITERDEGALK
F4KBP5	AT5G44800	Protein CHROMATIN REMODELING 4	CHR4	0	0	0	7090000	7080000	3640000	2	247.92	GEVVTLTEQPQELR;VDGSVAVADR
Q9FMT4	AT5G14170	SWI/SNF complex component SNF12 homolog	At5g14170	0	0	0	41100000	63400000	53400000	6	59.27	DLNNLLANAEK;ILEDGVDPDQPGFVQK;KGNQEFAASIR;SPAPQEGFEIKR;TMELTPAAR;VTVSLDQR
Q8W475	AT2G47620	SWI/SNF complex subunit SWI3A;SWITCH/sucrose nonfermenting 3A	SWI3A	0	0	0	17600000	27200000	24200000	6	57.484	AALAALCDEASCPK;ASVATALGAAAAQAK;IEQGTPAGIR;VALISEGDSSLMK;VSVLQCAFR;VTATPNSLRPITAPPLVEER
Q84JG2	AT2G33610	SWI/SNF complex subunit SWI3B	SWI3B	0	0	0	2840000	1490000	5360000	3	52.41	APDPGGSGEILPSTPSLSETTSGGAAAASK;SAGDAASEPATTVK;TLVSDVVSIR
Q6EVK6	AT2G46020	ATP-dependent helicase BRM	BRM	0	0	0	4870000	7380000	2570000	3	245.47	LQGLSEEEVR;NALSFSGSAPTLVSTPTPR;NQQEVEEAANAAAVAAR
Q9SUA1	AT4G26630	DEK domain-containing chromatin-associated protein 3	DEK3	0	0	0	0	4840000	1670000	4	85.248	EFTEDLTPR;GAYLKDIPNVANK;LVALIDKDSSK;NAIVEILK
Nucleosomal proteins
Q4V3D1	AT1G48620	Histone H1	HON5/H1	0	0	0	0	12500000	17800000	3	51.391	KNAVSVGASGR;RVDAGGASSVAPPPPPPTNVESGGEEVAVK;SEIGGSGNQAVVQAIQDLEGIAETTNEPK
Q9LSK7	AT3G18035	Histone H1	HON4/H1	0	0	0	61600000	29200000	50900000	9	51.524	DGVTSENQAVVQAIK;FDIFQEK;IAGSSTPPASVAVAAAAAAQGLDVPR;IGTSVTTGTQDSGELK;IGTSVTTGTQDSGELKK;KIGTSVTTGTQDSGELK;KIGTSVTTGTQDSGELKK;RVVDPSSIVSVAPVGGENVAAVAPGMK;TSGVLSMVK
F4KCF4	AT5G02560	Histone H2A	H2A.W.12	3670000	0	0	165000000	273000000	191000000	4	18.891	GVTIAHGGVLPNINPILLPK;HVLLAVR;NDEELGTLLK;SGLQFPVGR
Q9LQQ4	AT1G07790	Histone H2B	H2B.1	32000000	0	0	275000000	116000000	38600000	3	16.402	AMGIMNSFINDIFEK;EIQTAVR;HAVSEGTK;KNVETYK;KTAAERPVEENK;LVLPGELAK;QVHPDIGISSK;TAAERPVEENK;TAAERPVEENKAAEK;VLKQVHPDIGISSK;YNKKPTITSR
Q9FFC0	AT5G22880	Histone H2B	H2B.2	43600000	0	0	57000000	533000000	395000000	5	15.732	AMGIMNSFINDIFEK;EIQTAVR;HAVSEGTK;KNVETYK;KPAEKTPAAEPAAAAEK;LPKEPAGAGDK;LVLPGELAK;QVHPDIGISSK;TPAAEPAAAAEK;TPAAEPAAAAEKKPK;VLKQVHPDIGISSK;YNKKPTITSR
P40283	AT5G59910	Histone H2B	H2B.4	0	0	0	604000000	16200000	547000000	4	16.449	AMGIMNSFINDIFEK;EIQTAVR;HAVSEGTK;KPASEKPVEEK;KSVETYK;LAQEASK;LVLPGELAK;PASEKPVEEK;QVHPDIGISSK;SKAEKAPAEK;VLKQVHPDIGISSK;YNKKPTITSR
Q9SGE3	AT1G08170	Histone H2B	H2B.8	0	0	0	353000000	318000000	164000000	7	27.221	AMTVVNMFMGDMFER;AVSNFVGYDSR;DDLAGDEYRR;DEPSPQPPETPASK;IAQEAAR;LVLPGELSR;QVHPDLGITSK
Q9ZUS0	AT2G37470	Histone H2B	H2B.5	0	0	0	23200000	120000000	18500000	2	15.082	AMGIMNSFINDIFEK;APAEKLPK;EIQTAVR;HAVSEGTK;KSVETYK;LVLPGELAK;QVHPDVGISGK;YNKKPTITSR
O23629	AT3G45980	Histone H2B	H2B.9	0	0	0	1750000000	377000000	617000000	2	16.436	AMGIMNSFINDIFEK;EIQTAVR;HAVSEGTK;KPAAEKPVEEK;KSVETYK;LVLPGELAK;PAAEKPVEEK;QVHPDIGISSK;SKAEKAPAEK;VLKQVHPDIGISSK;YNKKPTITSR
Q9LHQ5	AT3G20670	histone H2A	H2A.13	0	0	0	0	91600000	19800000	3	13.849	AGLQFPVGR;GKTLGSGVAK;HIQLAVR;HIQLAVRNDEELSK;KAGASKPSADED;NDEELSK;TLGSGVAKK
Q9FJE8	AT5G59870	histone H2A	H2A.W.6	0	0	0	123000000	11700000	219000000	6	15.966	AGLQFPVGR;HLLLAIR;HLLLAIRNDEELGK;KSATKPAEEK;LLSGVTIAHGGVLPNINSVLLPK;NDEELGK;SATKPAEEK
Transcription factors
Q9C882	AT1G33240	GT-2-like 1;Trihelix transcription factor GTL1	GTL1	0	0	0	6490000	18200000	6120000	2	71.326	DAAIISLIQK;VLGSGGGSSTSGLPQDQK
Q9ASZ1	AT4G00270	GLABROUS1 enhancer-binding protein	GEBP	0	0	0	11800000	11700000	4720000	3	34.058	AASVAEEETMK;ALCVEETR;FSKDQVLSK
F4JWP8	AT5G25220	Homeobox protein knotted-1-like 3;Homeobox protein knotted-1-like 4	KNAT3;KNAT4	0	0	0	0	5260000	2590000	2	46.393	IATPVDQLPR;LVQETGLQLK
Q42525	AT4G29130	Hexokinase-1	HXK1	1320000	0	0	3700000	0	6010000	2	53.706	IAALVNDTVGTLAGGR;MAEDAAFFGDTVPSK
Q9SGS2	AT1G76110	High mobility group B protein 9	HMGB9	0	0	0	6360000	3870000	6900000	2	38.774	EMALVEYTPPSIR;LIGESWSNLSTEER
Q8GXJ1	AT3G18520	Histone deacetylase 15	HDA15	0	0	0	18200000	8670000	13100000	4	48.556	AIAASLATAGVFPGR;DTGLIEVEEK;GDPLGCCDVTPAGYSR;YGGSSSATSSTAVGFDER
F4IF36	AT1G79350	Protein FORGETTER 1	FGT1	0	0	0	25200000	22500000	10600000	7	143.62	AIQQFGR;FVEENYPLPEQPEPLSEDDSVKELQR;GAEFEIVEAR;IGQAVVDIQDKIPQAR;IIDSDMHDVGR;IVRPAVGESIR;NLVPEAGSQPTR
P38420	AT4G21710	DNA-directed RNA polymerase II subunit 2	NRPB2	0	0	0	3100000	0	7330000	3	135.02	EGDATPFTDVTVDNISK;TTPISQDEAQGQSSR;YAYVGEVR
P18616	AT4G35800	DNA-directed RNA polymerase II subunit RPB1	NRPB1	0	0	0	9110000	6990000	2800000	4	204.62	ISDADCQLLGFNPK;LLVVPGDDALSVEAQK;TVQCALEYTTLR;VVQFGILSPDEIR
O81098	AT3G22320	DNA-directed RNA polymerases II and IV subunit 5A	NRPB5A	0	0	0	32200000	28400000	1640000	4	24.301	AILVVQQNLTPFAR;IIRPSETAGR;IQVTDPIAR;TCISEISSK
Q39211	AT2G15430	DNA-directed RNA polymerases II, IV and V subunit 3;DNA-directed RNA polymerase family protein	NRPB3	0	0	0	0	15700000	8540000	3	35.461	CVTDQTLDVTSR;LGLIPLTSER;QVVVVDPEAYTYDEEVIK
Q9LNV5	AT1G07360	Zinc finger CCCH domain-containing protein 4;Zinc finger CCCH domain-containing protein 25	At1g07360;At2g29580	0	0	0	9180000	8840000	0	2	53.587	AGLDYESSFGK;SDFPIICESCLGDNPYVR
Q2V3L3	AT4G06634	Zinc finger transcription factor YY1;Zinc finger (C2H2 type) family protein	YY1	0	0	0	0	4540000	7060000	3	44.703	NYICTYEGCGK;TPATVCGPSSDRPYACPYEGCEK;WVTEDTFSR
F4JV93	AT4G39100	PHD finger family protein / bromo-adjacent homology (BAH) domain-containing protein;Chromatin remodeling protein SHL	SHL	0	0	0	8720000	64900000	8630000	4	19.452	LDSVGNDDFFCR;SIQEGDAVLMR;SSEPGKPSYVAR;VEAIETDAR
Q8LA16	AT1G14510	PHD finger protein ALFIN-LIKE 7	AL7	1280000	0	0	16500000	12500000	11400000	3	28.285	ALSTDVQK;MEGIQHPIPR;TVEEVFSDFR
Q9XIB5	AT1G49480	B3 domain-containing protein REM19;AP2/B3-like transcriptional factor family protein	REM19;VRN1	0	0	0	3100000	0	1880000	2	25.85	GCIMYLPSGFAEK;TFEPTNPYFR
P92948	AT1G09770	Cell division cycle 5-like protein	CDC5	0	0	0	54300000	26500000	39400000	9	95.766	ALLANYSQTPR;ISSLLVR;LLDAACTKDENYDAADDPRK;LNDPEVVR;NSLLSADGDKSSVVPPTPIEVADK;QAEIGGTEVECFK;QDAPAAILQANK;TIAPIVGR;TPSQCLER
A2RVJ8	AT5G10010	Protein HEAT INTOLERANT 4	HIT4	0	0	0	8290000	1850000	5230000	4	50.516	AIEEMSEDTK;FYPQPSPDTPDVSGVQSPFINR;MNSQIFTLGCTQR;VYVFGCTEPQLVPYK
F4IS91	AT2G03150	Protein SHORT ROOT IN SALT MEDIUM 1;ATP/GTP-binding protein family	RSA1	0	0	0	6000000	16900000	10500000	5	150.91	ELVQSALLESNTGRDDR;KVAETGDTSDPSAK;STSTKPLALK;TSGTVADPITEAETDNRKEER;VAETGDTSDPSAK
Q9STN3	AT4G08350	Putative transcription elongation factor SPT5 homolog 1	At4g08350	0	0	0	3490000	4680000	3000000	2	115.4	GAISDNVATTPFR;LENEAFQVLK
Q8LG05	AT4G00238	Transcription factor STKL1;Transcription factor STKL2	STKL1;STKL2	0	0	0	14400000	18000000	5700000	2	38.186	EGAAESPAVK;SGNNEGATESPAVK
Q9SYG2	AT1G54060	Trihelix transcription factor ASIL1	ASIL1	0	0	0	16400000	51300000	33900000	5	41.731	AILGFTEAYEK;GNQIVQQQQEK;LMAELEKER;SGGGGSGVGDVAR;TQLEITQNNQEEEER
Q9LJG8	AT3G14180	Trihelix transcription factor ASIL2	ASIL2	0	0	0	7670000	0	3190000	2	48.314	FGEAYEQTENAK;LQQVVEMEKER
Nuclear lamina and nuclear pore proteins
F4HRT5	AT1G67230	Protein CROWDED NUCLEI 1	CRWN1	0	0	0	61300000	28800000	28800000	8	129.09	DISPTAAGLGLPVTGGK;KLEDDVSSR;LANILDNEAPR;LQTELKEQIEK;LTEANALVR;VASEQQGEVVGQR;VSEIQFDDPR;VSGENQAQLSEINKEKDELR
Q9CA42	AT1G68790	Protein CROWDED NUCLEI 3	CRWN3	0	0	0	0	19200000	4680000	2	127.2	NVGTEEDKAQASK;QIAVPVSQTPGQTR
F4KHD8	AT5G40480	Nuclear pore complex protein GP210	GB210	0	0	0	11800000	21500000	20400000	6	210.66	IVSLPDELSSEYGQR;SQYSTLLPQGSESTLTDAVR;TLYEDEEDLTSR;TTDSNNVACIQAK;TVDETPYYR;VQFTLNSEDDTPK
F4HXV6	AT1G14850	Nuclear pore complex protein NUP155	NUP155	1960000	0	0	0	2710000	2680000	2	160.01	AALTSDAEEKENVAR;SLASPLASPTLDEASR
F4JXK3	AT5G65780	Branched-chain amino acid aminotransferase 5 / branched-chain amino acid transaminase 5 (BCAT5);Protein CROWDED NUCLEI 4	ATBCAT-5;C	0	0	0	8180000	5890000	10500000	3	118.19	AAEALQAEANR;VTCETEVTNKVTTLDCSESPSEAGR;VTTLDCSESPSEAGR
DNA repair
F4JYL8	AT5G47690	Sister chromatid cohesion protein PDS5 homolog A	PDS5A	0	0	0	162000000	153000000	157000000	19	181.34	EAAVCLSELEQSPPPAVLK;EQWELIDTGGK;ESEVVEFIR;FYEGTVK;ILTNLLDPNTSITQASR;ITESDWALTDVER;LDLAPVSKDSLLK;LLVASCVSEITR;LVDMLEDKR;NPDGVQRDEDPVTTTPK;NVGDATSVVSVPKR;QFLISSMSGDSR;QSEDVTDATK;QTQQTADAPEIQK;QTQQTADAPEIQKK;SLSLEHEKVESR;TPEIPFPTAK;VEGDKSQVGEEK;VLILETVAK
F4JTF2	AT4G31880	Transcriptional regulator;Sister chromatid cohesion protein PDS5 homolog C	PDS5C	0	0	0	8790000	29600000	8260000	5	94.08	ASGESLVGSR;GVVESYDAAK;KDDEISQVSR;LAEQVLSNCASK;SDSDKELENQIIEAGEK
Nucleolar proteins/ribosome biogenesis
Q9C6I8	AT1G50920	Nucleolar GTP-binding protein 1	At1g50920	0	0	0	58800000	52700000	15500000	5	76.848	ADVDVQPYAFTTK;ITPSLAYLEQIR;LALGQVNTAR;LPSIDPNTR;TVLICGYPNVGK
Q9SGT7	AT1G56110	Nucleolar protein 56	NOP56	0	0	0	198000000	141000000	184000000	14	58.673	AKGEEEEEVVAMEEDKSEK;ASMGSDLSPLDLINVQTFAQK;CPSSTLQILGAEK;DLKPGDLEK;FSLGLAEPK;IDCFADGATTAFGEK;IVNDNYLYAR;KMETAEENEKSEK;LEFYDKGVAPR;LREQVEER;LYDYLVTK;SFLELNLPK;TSVSDLSR;VMDLADYR
Q9FVQ1	AT1G48920	Nucleolin 1	NUCL1	12200000	0	0	147000000	264000000	193000000	13	58.773	ADVENFFK;EAGEVVDVR;FSTNRDDGSFR;GERPAFTPQSGNFR;GFDASLSEDDIKNTLR;GFGHVEFASSEEAQK;GIAYLEFSEGKEK;KDVIAAVQK;LDIAQERGER;NVSVPIDR;NVSVPIDRDTGNSK;SSDVEMVDAEK;TPSTPAAGGSK
O04658	AT5G27120	Probable nucleolar protein 5-1	NOP5-1	0	0	0	4450000	14500000	12400000	3	58.754	AQLYDYLK;IVQDNILYAK;LLEGTPSK;LSNVEDLGNEFSTAK;QPGSTVQILGAEK
Q9MAB3	AT3G05060	Probable nucleolar protein 5-2	NOP5-2	2420000	0	0	111000000	152000000	140000000	12	59.002	ANCQGETLAVADSK;AQLYDYLK;ELCDQVLSLSEYR;FDNTSEALEAVAK;KHEEEETTETPAK;KVEEEKPEEEEPSEK;LLEGAPSK;MANVEDLCKEFDTPDSAR;QPGSTVQILGAEK;TYNTAADSLLGETSAK;TYNTAADSLLGETSAKSEEPSK;VDALGDSQDNTMGLENR
Q8H136	AT3G01540	DEAD-box ATP-dependent RNA helicase 14	RH14	0	0	0	42600000	55700000	51700000	9	67.727	AGATGQAFTFFGDQDSK;ELATQIQEEAVK;ISCTCLYGGAPK;LNDILEMR;MGPTILVLSPTR;MLDMGFEPQIR;QISYLVLDEADR;SITQHIEVVAPMEK;TPVLVATDVAAR;VPLPSSAPASELSPEAYSR
Q9SQV1	AT3G06480	DEAD-box ATP-dependent RNA helicase 40	RH40	0	0	0	9090000	12600000	7940000	2	119.56	ELATQIQDEALR;ISCTCLYGGAPK;MLDMGFEPQIR;VLEGANQQVPPQVR
Q9LIH9	AT3G18600	DEAD-box ATP-dependent RNA helicase 51	RH51	0	0	0	6670000	23000000	15700000	2	63.816	IASGSNLVIATPGR;VNLNIESGAGK
Q39189	AT5G62190	DEAD-box ATP-dependent RNA helicase 7	RH7	0	0	0	51800000	81400000	67000000	10	72.89	AGNTGVAVTLYDSR;EVTLAGFR;FATLVATNVAAR;GVDIVVGTPGR;LGVEDVEVDNPNAVSK;QSDLDLFIAGAQK;SAGSMSLEVVK;SPSVLVLLPTR;VLDEADEMLR;VQVSELSGLLDGSR
F4JAY1	AT3G06530	ARM repeat superfamily protein	At3g06530	0	0	0	9730000	18500000	4310000	4	245.17	FLEATEVQSK;IQQTSDSIQPK;LNPAAIQNIDDAER;SVIVQQCIR
Q9FG73	AT5G55920	25S rRNA (cytosine-C(5))-methyltransferase NOP2A	NOP2A	0	0	0	3310000	18200000	8390000	5	76.775	DLADVLLNR;IVDVAAAPGGK;LVTCGLDFGR;NTGLIYANEMK;VLGQNTVDR
F4JTD2	AT4G25730	Putative rRNA methyltransferase	TRM7B	0	0	0	4430000	5080000	3790000	2	92.266	ANTISDTADISDR;SASAETYLVGLK
Q9C928	AT1G52930	Ribosome biogenesis protein BRX1 homolog 2;Ribosome biogenesis protein BRX1 homolog 1	BRIX1-2;BRIX1-1	0	0	0	6250000	2130000	2630000	2	36.696	MTLIEVGPR;NSNSCLFFECR
Q9LF27	AT5G15550	Ribosome biogenesis protein WDR12 homolog	WDR12;ATPEP2	0	0	0	1660000	1680000	34000000	5	47.337	ASVQSVSAQK;FILTGCYDGLGR;GESVVSGGADSNLR;TLEIEYIR;VPVNSVAIPSNVTR
Q9FEF8	AT5G52470	rRNA 2-O-methyltransferase fibrillarin 1;rRNA 2-O-methyltransferase fibrillarin 2	FIB1;FIB2	0	0	0	151000000	172000000	181000000	10	32.829	DHACVVGGYR;DLVNMAK;GKEDALVTK;HAGVFIAK;ISVQNEDGTK;ISVQNEDGTKVEYR;LQQEQFKPAEQVTLEPFER;NLVPGEAVYNEK;NLVPGEAVYNEKR;TNVIPIIEDAR
F4J8K6	AT3G11964	rRNA biogenesis protein RRP5	RRP5	0	0	0	6300000	4410000	8350000	5	214.23	IFILDTSCK;ILFIDPSSR;ISDLQSSDITK;LLLLLDSVSGTSETSR;SEAMALQLEDVPDFPR
Other nuclear proteins
F4K2F0	AT5G13020	Protein EMSY-LIKE 3	EML3	0	0	0	27800000	23400000	12400000	2	43.652	VFGSVNPNPAEVEK;WEGEDPGISR
Q9M8Z5	AT3G07050	Guanine nucleotide-binding protein-like NSN1	NSN1	0	0	0	0	4270000	2570000	2	65.785	ALEEIEQKK;LGLVDDEDTKTEGETIEDLPK
F4KG14	AT5G46070	Guanylate-binding family protein	GBPL3	0	0	0	5210000	12600000	0	3	122.78	AEQSLTVLR;GGKDSPADSASPSPR;LQGENSSLNER
Q9LY75	AT3G63400	Peptidyl-prolyl cis-trans isomerase CYP63	CYP63	0	0	0	44600000	62600000	41200000	3	63.54	ALCTGEAGVGK;IIDCGETSQIR;VVEGMAVIK
Q9FJX0	AT5G67530	Peptidyl-prolyl cis-trans isomerase CYP65	CYP65	0	0	0	5210000	1650000	0	4	65.023	AAAIAAILESR;ADLITIQNPNAVDGK;ELLTEEPFTR;SFTSSAFTPVTK
Q8RWY7	AT4G32420	Peptidyl-prolyl cis-trans isomerase CYP95	CYP95	0	0	0	9690000	23700000	60400000	3	94.629	GSSAQAGDFVNR;RTGNSAPAVEK;VGDEEGKPTVSVK
Q8RWN5	AT5G04280	Glycine-rich RNA-binding protein RZ1C;AT5G04280 protein	RZ1C;RBGB3	0	0	0	27800000	3330000	0	7	33.486	AGAPYERPSR;DIAPSAGSDR;DSGYSIAGK;IFVGGLSPEVTDRDLER;SGGGGAYPSSSTFDR;SGGGGAYPSSSTFDRY;YIDDRYDGAAR
Q84M92	AT1G18450	Actin-related protein 4	ARP4	0	0	0	27100000	13200000	12000000	4	48.936	AGEFQVEDVDIPDTTESYK;ATSLVVDCGGGSTTISPVHDGYVLQK;NPVLTSFATGR;YAEMIPSVR
Q6NQ79	AT3G43240	AT-rich interactive domain-containing protein 4	ARID4	0	0	0	3650000	8230000	0	2	82.567	SSAPAPPLQAGTFTR;YPFPDLSSSGR
Q9SAG7	AT1G80930	At1g80930/F23A5_23	At1g80930	0	0	0	60300000	85800000	65900000	9	104.02	DLEIGGTVADGEGR;IRDETETNLVNLR;LAELNPSENNAMALGK;LQDPTMQESLESIFPK;LTEEDTTSSSR;RDLEIGGTVADGEGR;SRTETDDVAR;TGGVYIPPFK;YYGLLGQR
O64817	AT2G23080	Casein kinase II subunit alpha-3;Casein kinase II subunit alpha-2	CKA3;CKA2	0	0	0	9550000	0	3530000	2	39.309	ILQNLCGGPNIVK;VLYPTLTDYDIR
Q94AD1	AT1G48610	Putative DNA-binding protein At1g48610;AT hook motif-containing protein	At1g48610	25900000	0	0	1500000000	1970000000	1060000000	21	21.674	AKSDSSQIGAVSAK;AKTALTPPASGSEVPR;KDDVAAATVPAETVVAPAK;KDDVAAATVPAETVVAPAKR;KPTVEVAAQPVR;KPTVEVAAQPVRR;KSTSVAPVAANVGDLK;KSTSVAPVAANVGDLKK;LKQAVTAIDEVQK;NVAQAVPSTSVAAAVK;QAVTAIDEVQK;QAVTAIDEVQKLADGM;RNVAQAVPSTSVAAAVK;RSTVTAAVVTTATGEGSR;SGTPGDASGNKPQTDATGVSATDTASQK;SGTPGDASGNKPQTDATGVSATDTASQKR;STSVAPVAANVGDLK;STSVAPVAANVGDLKK;STVTAAVVTTATGEGSR;STVTAAVVTTATGEGSRK;TALTPPASGSEVPR
F4IHY7	AT2G34640	Protein PLASTID TRANSCRIPTIONALLY ACTIVE 12	PTAC12	0	0	0	10400000	5700000	11200000	2	60.895	APQPAGESSSFPSYGKNPGSR;LYGEEPTLTETSLYR
Q9LVT8	AT5G47210	RGG repeats nuclear RNA binding protein C	RGGC	3950000	0	0	0	25200000	3840000	3	37.999	AAAAVQPPK;AQKEAEEAEAR;NTDEEIFIK
F4J5R1	AT3G52100	RING/FYVE/PHD-type zinc finger family protein	At3g52100	0	0	0	3920000	15300000	0	2	74.193	AFHVACPITCR;GNYCPVCLK
Q66GR6	AT2G02740	Single-stranded DNA-binding protein WHY3	WHY3	0	0	0	13900000	9670000	6000000	2	29.728	APEFVALESGAFK;FGDSSSSQNAEVSSPR
F4HS98	AT1G01320	Tetratricopeptide repeat (TPR)-like superfamily protein	REC1	0	0	0	6560000	0	2720000	3	197.5	AFEQQEAAR;LVADFGSLELSPVDGR;NLLSDAAFTR
F4HRB4	AT1G45201	Triacylglycerol lipase-like 1	TLL1	2840000	0	0	3900000	2780000	0	3	44.118	FVYNNDVVPR;TSSTNPDLIVVSFR;VGDEDFGEFMK
Q9FFF2	AT5G16310	Ubiquitin carboxyl-terminal hydrolase	UCH1	0	0	0	6130000	4480000	2620000	2	38.539	MVQPVVQEQIDR;VLQQLGALQADKYAEK
Q8H156	AT5G55190	GTP-binding nuclear protein Ran-3;GTP-binding nuclear protein Ran-2	RAN3;RAN2	0	0	0	47800000	42500000	48300000	6	25.079	FYCWDTAGQEK;HLTGEFEK;LVIVGDGGTGK;NLQYYEISAK;VCENIPIVLCGNK;VCENIPIVLCGNKVDVK
